# Supplementary material for: Influence of host genotype in establishing root associated microbiome of indica rice cultivars for plant growth promotion
Source: Front Microbiol. 2022 Nov 14;13:1033158. doi: 10.3389/fmicb.2022.1033158 (PMC9702084; doi:10.3389/fmicb.2022.1033158)
Supplement: SUPPLEMENTARY DATA FILE 1 — XLSX table containing a tab with the full list of the taxa with taxonomy, prevalence, and relative abundance. [file Data_Sheet_1.XLSX]

## Sheet: Sheet1
#NAME	p-values	p-values (corrected)	Effect size	Note	BPT5204: mean rel. freq. (%)	BPT5204: std. dev. (%)	CO52: mean rel. freq. (%)	CO52: std. dev. (%)	HUR105: mean rel. freq. (%)	HUR105: std. dev. (%)	HUR917: mean rel. freq. (%)	HUR917: std. dev. (%)	MTU1001: mean rel. freq. (%)	MTU1001: std. dev. (%)	MTU7029: mean rel. freq. (%)	MTU7029: std. dev. (%)	Rajendra _Sweta: mean rel. freq. (%)	Rajendra _Sweta: std. dev. (%)	SHIATS1: mean rel. freq. (%)	SHIATS1: std. dev. (%)	TKM13: mean rel. freq. (%)	TKM13: std. dev. (%)	Warangal_3207: mean rel. freq. (%)	Warangal_3207: std. dev. (%)	R10	R10: parent seq. count	R10: rel. freq. (%)	R11	R11: parent seq. count	R11: rel. freq. (%)	R12	R12: parent seq. count	R12: rel. freq. (%)	R13	R13: parent seq. count	R13: rel. freq. (%)	R14	R14: parent seq. count	R14: rel. freq. (%)	R15	R15: parent seq. count	R15: rel. freq. (%)	R25	R25: parent seq. count	R25: rel. freq. (%)	R26	R26: parent seq. count	R26: rel. freq. (%)	R27
k__Bacteria;__	0.0162744	0.0230992	0.584167		36.4754	1.04802	42.2946	2.11921	37.4748	1.24754	35.5663	0.954528	37.7061	1.66798	39.6407	0.578554	39.1875	1.79515	38.2488	2.86145	37.7697	1.40219	40.337	0.155519	29960	85121	35.197	18845	49902	37.764	19114	52417	36.4653	25774	63055	40.8754	25455	62515	40.7182	16343	36085	45.2903	21526	59679	36.0696	24332	65315	37.2533	15646
k__Bacteria;p__	0.00371301	0.00680718	0.652905		0.0220597	0.00140687	0.00557079	0.00197041	0.0137275	0.00388616	0.0149504	0.00372956	0.0163948	0.00545183	0.0079383	0.00192552	0.00711824	0.00431145	0.0143718	0.00460072	0.0191135	0.00202916	0.0109376	0.00491108	18	85121	0.0211464	12	49902	0.0240471	11	52417	0.0209856	2	63055	0.00317183	5	62515	0.00799808	2	36085	0.00554247	5	59679	0.00837816	10	65315	0.0153104	7
k__Bacteria;p__[Thermi]	0.00020013	0.000440286	0.751637		0.0353023	0.00810408	0.0188178	0.00170808	0.0130295	0.0050157	0.0239407	0.00687889	0.0169427	0.000137358	0.0194601	0.00366936	0.0141715	0.00320394	0.0358731	0.00731244	0.0288369	0.00499387	0.0092448	0.00306933	29	85121	0.0340691	13	49902	0.0260511	24	52417	0.0457867	12	63055	0.019031	13	62515	0.020795	6	36085	0.0166274	5	59679	0.00837816	7	65315	0.0107173	8
k__Bacteria;p__AC1	0.00848954	0.0128807	0.616489		0.0178907	0.00714289	0.00213282	0.00301627	0.0165633	0.00471934	0.0127843	0.00117477	0.0119336	0.00292094	0.010969	0.0033468	0.0075346	0.00178405	0.00743125	0.00261429	0.0130797	0.00232961	0.00969931	0.000644877	21	85121	0.0246708	4	49902	0.00801571	11	52417	0.0209856	0	63055	0	4	62515	0.00639846	0	36085	0	7	59679	0.0117294	15	65315	0.0229656	6
k__Bacteria;p__Acidobacteria	1.93901e-05	5.01861e-05	0.807648		5.00602	0.163826	3.4121	0.0640306	4.27403	0.16331	3.95224	0.0281874	3.41251	0.161256	4.05322	0.198426	4.02342	0.503175	3.19924	0.186639	4.11548	0.383239	4.54446	0.304316	4386	85121	5.15267	2384	49902	4.77736	2667	52417	5.08804	2145	63055	3.40179	2185	62515	3.49516	1205	36085	3.33934	2572	59679	4.30972	2909	65315	4.4538	1624
k__Bacteria;p__Actinobacteria	6.75243e-10	5.94214e-09	0.934156		2.83027	0.187035	2.44772	0.183234	2.25817	0.106311	2.13367	0.155747	3.89277	0.179086	2.3946	0.233718	3.87569	0.0819329	2.55183	0.168352	2.68744	0.108649	3.68901	0.239368	2323	85121	2.72906	1332	49902	2.66923	1621	52417	3.09251	1686	63055	2.67386	1391	62515	2.22507	882	36085	2.44423	1315	59679	2.20346	1572	65315	2.4068	866
k__Bacteria;p__Armatimonadetes	0.0241043	0.0331434	0.562785		0.0362596	0.00411657	0.0161664	0.00874474	0.0323424	0.0047508	0.0288143	0.00417544	0.0306154	0.0029384	0.0326955	0.00317088	0.0401348	0.00959739	0.0411775	0.0154627	0.0261613	0.00558468	0.0156004	0.00502877	26	85121	0.0305448	20	49902	0.0400786	20	52417	0.0381556	17	63055	0.0269606	10	62515	0.0159962	2	36085	0.00554247	20	59679	0.0335126	17	65315	0.0260277	15
k__Bacteria;p__Bacteroidetes	2.37984e-09	1.30891e-08	0.925086		6.55936	0.172972	7.51751	0.448835	6.24363	0.184757	7.14755	0.0986964	5.16762	0.253293	6.5904	0.323714	4.09925	0.143438	7.22861	0.769146	7.16826	0.245067	4.32111	0.104732	5688	85121	6.68225	3334	49902	6.68109	3310	52417	6.31475	4525	63055	7.17627	5096	62515	8.15164	2607	36085	7.22461	3881	59679	6.50313	3976	65315	6.08742	2457
k__Bacteria;p__Chlorobi	9.81604e-10	7.19843e-09	0.931587		0.946368	0.037749	0.690689	0.0257377	1.21664	0.0820158	0.900593	0.0212523	0.603329	0.0392969	0.649159	0.0530977	0.493925	0.0167264	0.845306	0.112765	0.710826	0.0615551	0.585996	0.00894467	851	85121	0.999753	459	49902	0.919803	482	52417	0.919549	432	63055	0.685116	453	62515	0.724626	239	36085	0.662325	795	59679	1.33213	763	65315	1.16818	460
k__Bacteria;p__Chloroflexi	7.06686e-08	2.59118e-07	0.893697		14.2135	0.243883	9.21254	0.40996	13.639	0.461153	13.5197	0.0508644	11.2346	0.532107	11.5826	0.207119	10.7704	0.969725	12.9235	0.954315	10.6741	0.331708	10.7085	0.350651	12202	85121	14.3349	6923	49902	13.8732	7565	52417	14.4323	5774	63055	9.15709	6089	62515	9.74006	3154	36085	8.74047	8227	59679	13.7854	9220	65315	14.1162	5208
k__Bacteria;p__Cyanobacteria	5.45116e-15	7.99504e-14	0.979926		0.783464	0.0384498	1.53266	0.160175	0.738375	0.00141178	0.747655	0.0623907	0.918718	0.0234209	2.07885	0.0773962	1.05779	0.13831	2.4265	0.0726504	1.10046	0.040396	0.824384	0.0494915	661	85121	0.776542	416	49902	0.833634	388	52417	0.740218	1075	63055	1.70486	984	62515	1.57402	476	36085	1.31911	441	59679	0.738953	481	65315	0.736431	296
k__Bacteria;p__Elusimicrobia	0.00561034	0.00914277	0.63532		0.0617848	0.00979879	0.0334934	0.00600132	0.067241	0.0014577	0.0645266	0.00777649	0.046024	0.0122676	0.0460399	0.00485176	0.0510571	0.00741063	0.0498471	0.00899081	0.0502446	0.00477266	0.0310638	0.0150057	60	85121	0.0704879	24	49902	0.0480943	35	52417	0.0667722	20	63055	0.0317183	17	62515	0.0271935	15	36085	0.0415685	39	59679	0.0653496	45	65315	0.0688969	27
k__Bacteria;p__Fibrobacteres	0.00263114	0.00503349	0.666759		0.0275412	0.0122434	0.0164362	0.00715853	0.0546445	0.0121379	0.0444681	0.00801949	0.0352926	0.00795923	0.0129179	0.00571792	0.0179522	0.0128574	0.0297167	0.0102614	0.0153778	0.00620278	0.0302736	0.0035676	35	85121	0.0411179	15	49902	0.0300589	6	52417	0.0114467	4	63055	0.00634367	13	62515	0.020795	8	36085	0.0221699	38	59679	0.063674	41	65315	0.0627727	15
k__Bacteria;p__Firmicutes	1.81961e-08	8.89587e-08	0.907635		1.95274	0.0241913	1.78849	0.508805	2.76718	0.258408	2.70535	0.530104	4.68954	0.106375	1.4884	0.234628	3.2924	0.0985042	2.43531	0.331983	1.46965	0.0943535	2.54519	0.235602	1666	85121	1.95721	988	49902	1.97988	1007	52417	1.92113	1580	63055	2.50575	925	62515	1.47964	498	36085	1.38007	1586	59679	2.65755	1646	65315	2.52009	1250
k__Bacteria;p__Fusobacteria	4.35912e-16	9.59007e-15	0.98443		0.0656713	0.0110298	0.024117	0.00472249	0.131141	0.00863006	0.430923	0.0243124	0.0770777	0.00513112	0.0888634	0.0160695	0.0815766	0.024142	0.303363	0.0243372	0.0280034	0.0119781	0.0797335	0.00708732	54	85121	0.0634391	40	49902	0.0801571	28	52417	0.0534178	11	63055	0.0174451	17	62515	0.0271935	10	36085	0.0277123	80	59679	0.134051	78	65315	0.119421	56
k__Bacteria;p__Gemmatimonadetes	6.36337e-07	2.15376e-06	0.866268		1.15732	0.0921694	0.823269	0.0155617	0.940796	0.0913017	0.965689	0.0563525	1.06428	0.0977366	0.973474	0.0687862	1.17657	0.0512698	0.65266	0.0451241	1.05979	0.0784488	1.28417	0.0326671	1028	85121	1.20769	513	49902	1.02801	648	52417	1.23624	513	63055	0.813575	507	62515	0.811005	305	36085	0.845227	579	59679	0.970191	676	65315	1.03498	327
k__Bacteria;p__GN02	1.67559e-13	1.84315e-12	0.971648		0.0521975	0.0116139	0.049273	0.00458927	0.0816716	0.0023562	0.0669078	0.00139668	0.230901	0.0156673	0.037175	0.00518196	0.0943205	0.0121261	0.0930402	0.00691145	0.0357951	0.00424496	0.0316597	0.0160798	49	85121	0.0575651	18	49902	0.0360707	33	52417	0.0629567	28	63055	0.0444057	30	62515	0.0479885	20	36085	0.0554247	48	59679	0.0804303	52	65315	0.0796142	34
k__Bacteria;p__GN04	0.000361411	0.000757242	0.734669		0.108993	0.019096	0.10143	0.0173048	0.111798	0.00903082	0.0891069	0.00484672	0.0738379	0.00321513	0.0794966	0.010275	0.0682048	0.00714305	0.102048	0.00758173	0.113762	0.0119705	0.0634836	0.00481364	96	85121	0.112781	65	49902	0.130255	44	52417	0.0839422	79	63055	0.125287	53	62515	0.0847797	34	36085	0.094222	65	59679	0.108916	81	65315	0.124014	41
k__Bacteria;p__H-178	7.09675e-05	0.000173476	0.778499		0.0057406	0.00258764	0.00318553	0.00225257	0.00111709	0.0015798	0.0011971	0.00169296	0	0	0.00608064	0.00177104	0.0124912	0.000313628	0.00662751	0.0047213	0	0	0	0	8	85121	0.00939839	2	49902	0.00400786	2	52417	0.00381556	3	63055	0.00475775	3	62515	0.00479885	0	36085	0	2	59679	0.00335126	0	65315	0	0
k__Bacteria;p__Kazan-3B-28	0.00395398	0.00695901	0.650297		0	0	0	0	0.00102069	0.00144348	0.00334414	0.000322997	0	0	0	0	0.0013423	0.0018983	0	0	0	0	0	0	0	85121	0	0	49902	0	0	52417	0	0	63055	0	0	62515	0	0	36085	0	0	59679	0	2	65315	0.00306208	0
k__Bacteria;p__KSB3	5.60199e-06	1.64325e-05	0.831645		0.0072377	0.00348689	0.00530922	0.00375429	0.00111709	0.0015798	0.0197067	0.0038223	0.00103555	0.00146449	0.0026412	0.00213211	0.0013423	0.0018983	0.0164313	0.00340588	0.0106518	0.00287241	0.00622128	0.00225305	5	85121	0.00587399	6	49902	0.0120236	2	52417	0.00381556	5	63055	0.00792959	5	62515	0.00799808	0	36085	0	2	59679	0.00335126	0	65315	0	0
k__Bacteria;p__Lentisphaerae	7.16426e-05	0.000165909	0.778269		0.00733476	0.00395494	0.00662351	0.000987442	0.0299879	0.00698306	0.0264017	0.00577767	0.012663	0.00244138	0.0170947	0.00486155	0.0329296	0.00871626	0.0159483	0.00626321	0.0193125	0.00698029	0	0	2	85121	0.0023496	6	49902	0.0120236	4	52417	0.00763111	5	63055	0.00792959	4	62515	0.00639846	2	36085	0.00554247	23	59679	0.0385395	14	65315	0.0214346	12
k__Bacteria;p__Nitrospirae	4.54225e-08	1.8169e-07	0.898463		1.14726	0.0883067	0.539366	0.0536231	0.923768	0.0483707	0.869782	0.107516	0.681863	0.0126943	0.799435	0.0541074	0.578915	0.0845103	0.539299	0.00636318	0.699208	0.0441054	0.8684	0.0430133	1012	85121	1.1889	613	49902	1.22841	537	52417	1.02448	377	63055	0.597891	345	62515	0.551868	169	36085	0.468339	530	59679	0.888085	582	65315	0.891066	397
k__Bacteria;p__NKB19	0.00216081	0.00432162	0.674371		0.0722983	0.00443458	0.0217463	0.00753934	0.0459875	0.00537878	0.0439611	0.00447923	0.0300041	0.00608381	0.0328735	0.0124301	0.0306699	0.0160619	0.0496111	0.00553681	0.046586	0.0129128	0.0349428	0.0103028	65	85121	0.0763619	33	49902	0.0661296	39	52417	0.0744033	17	63055	0.0269606	17	62515	0.0271935	4	36085	0.0110849	25	59679	0.0418908	35	65315	0.0535865	17
k__Bacteria;p__OD1	8.59225e-06	2.36287e-05	0.823767		6.4297	0.332354	6.73512	0.21338	6.70092	0.25804	6.72836	0.370064	4.88634	0.290487	7.42106	0.707124	5.43849	0.26627	7.05511	0.447861	5.79945	0.39294	5.16863	0.209444	5283	85121	6.20646	3443	49902	6.89952	3241	52417	6.18311	4067	63055	6.44992	4353	62515	6.96313	2451	36085	6.7923	3903	59679	6.53999	4244	65315	6.49774	2827
k__Bacteria;p__Proteobacteria	6.91004e-07	2.17173e-06	0.865105		17.3704	0.806071	19.2324	0.918577	18.3185	0.94125	19.3997	0.416856	22.4222	0.942033	17.6323	0.262602	22.3986	0.748283	17.6932	1.09153	22.02	0.423782	21.4729	0.807531	15627	85121	18.3586	8176	49902	16.3841	9104	52417	17.3684	12672	63055	20.0967	12278	62515	19.6401	6481	36085	17.9604	11662	59679	19.5412	11863	65315	18.1627	6903
k__Bacteria;p__Spirochaetes	1.20632e-09	7.5826e-09	0.930127		0.255953	0.0294054	0.216331	0.0168496	0.252685	0.000252415	0.35137	0.00669633	0.212626	0.0232319	0.321939	0.0182019	0.314515	0.00988359	0.379408	0.0217601	0.376253	0.0389106	0.141987	0.00804763	234	85121	0.274903	107	49902	0.21442	146	52417	0.278536	150	63055	0.237888	134	62515	0.214349	71	36085	0.196758	151	59679	0.25302	165	65315	0.252622	101
k__Bacteria;p__TM6	0.00428306	0.00724825	0.646946		0.00435352	0.00310738	0.0111188	0.00256194	0.0111853	0.00252361	0.000962626	0.00136136	0.0106789	0.00704736	0.00392023	0.00331469	0.00786777	0.000143295	0.00253416	0.00358384	0	0	0.000783788	0.00110844	6	85121	0.00704879	3	49902	0.00601178	0	52417	0	9	63055	0.0142733	5	62515	0.00799808	4	36085	0.0110849	8	59679	0.0134051	5	65315	0.00765521	5
k__Bacteria;p__TM7	1.80116e-17	7.92511e-16	0.988694		0.543787	0.0356855	0.0720528	0.0039397	0.107036	0.0167545	0.591757	0.00900462	0.0610117	0.00904703	0.178569	0.0283941	0.0954454	0.0183786	0.261311	0.0258727	0.0942274	0.013369	0.152958	0.0136642	504	85121	0.592098	253	49902	0.506994	279	52417	0.53227	44	63055	0.0697804	43	62515	0.0687835	28	36085	0.0775946	66	59679	0.110592	82	65315	0.125545	34
k__Bacteria;p__Verrucomicrobia	2.00111e-08	8.8049e-08	0.906723		3.43331	0.0453075	2.84124	0.115455	3.17133	0.111357	3.19678	0.100666	2.12765	0.0276575	3.50531	0.0821563	2.42263	0.168626	2.51424	0.252941	3.47991	0.144412	2.68564	0.251419	2918	85121	3.42806	1687	49902	3.38063	1830	52417	3.49123	1774	63055	2.81342	1872	62515	2.99448	980	36085	2.71581	1851	59679	3.10159	2174	65315	3.32849	1234
k__Bacteria;p__WS3	0.0102927	0.0150959	0.607291		0.0395908	0.00433036	0.0247563	0.00446694	0.0460312	0.00295714	0.034065	0.00168219	0.0286678	0.00822762	0.0358996	0.00620288	0.0392701	0.00901583	0.0201669	0.00391499	0.0392984	0.00949289	0.040616	0.00550036	38	85121	0.0446423	17	49902	0.0340668	21	52417	0.0400633	19	63055	0.0301324	12	62515	0.0191954	9	36085	0.0249411	27	59679	0.045242	28	65315	0.0428692	20
k__Bacteria;p__ZB3	0.00688372	0.0108173	0.626177		0	0	0.00106641	0.00150813	0.00166608	0.0023562	0	0	0.00610053	0.0022394	0.000900694	0.00127377	0	0	0.00101366	0.00143354	0.000873652	0.00123553	0	0	0	85121	0	0	49902	0	0	52417	0	0	63055	0	2	62515	0.00319923	0	36085	0	0	59679	0	0	65315	0	2
[truncated: 65 more columns]
