# Supplementary material for: Influence of host genotype in establishing root associated microbiome of indica rice cultivars for plant growth promotion
Source: Front Microbiol. 2022 Nov 14;13:1033158. doi: 10.3389/fmicb.2022.1033158 (PMC9702084; doi:10.3389/fmicb.2022.1033158)
Supplement: SUPPLEMENTARY DATA FILE 2 — XLSX table containing a tab with the full list of the genus and mean relative abundance. [file Data_Sheet_2.XLSX]

## Sheet: Sheet1
#Genus	BPT5204: mean rel. freq. (%)	BPT5204: std. dev. (%)	CO52: mean rel. freq. (%)	CO52: std. dev. (%)	HUR105: mean rel. freq. (%)	HUR105: std. dev. (%)	HUR917: mean rel. freq. (%)	HUR917: std. dev. (%)	MTU1001: mean rel. freq. (%)	MTU1001: std. dev. (%)	MTU7029: mean rel. freq. (%)	MTU7029: std. dev. (%)	Rajendra _Sweta: mean rel. freq. (%)	Rajendra _Sweta: std. dev. (%)	SHIATS1: mean rel. freq. (%)	SHIATS1: std. dev. (%)	TKM13: mean rel. freq. (%)	TKM13: std. dev. (%)	Warangal_3207: mean rel. freq. (%)	Warangal_3207: std. dev. (%)	p-values (corrected)
0319-6A21	0.019079	0.00807437	0.0324826	0.00253273	0.0132479	0.0116332	0.0212125	0.00366044	0.0346498	0.00320372	0.0138755	0.00773859	0.0320981	0.0148246	0.0134865	0.0026173	0.0289625	0.0130169	0.0359151	0.012324	0.11858
0319-6G20	0.0193486	0.00693451	0.0163093	0.00197618	0.0131959	0.00741656	0.0179388	0.000985466	0.00360569	0.0030951	0.00133	0.0018809	0.00583656	0.00572943	0.0176868	0.0048862	0.0189975	0.0048221	0.00225854	0.00181732	0.00172944
0319-7L14	0.130299	0.00915732	0.100084	0.0105824	0.0897764	0.0197233	0.100955	0.00316157	0.128029	0.00992246	0.124481	0.0193629	0.15503	0.00944486	0.101073	0.0178276	0.115904	0.00645567	0.172653	0.00430958	8.84041e-05
125ds10	0.0237023	0.0103537	0.0192538	0.00433617	0.0142774	0.00307176	0.0246718	0.0076452	0.00894488	0.00296909	0.0456265	0.0089161	0.00668803	0.00513937	0.0107361	0.00260814	0.0219821	0.00074435	0.0193766	0.00536697	0.000364701
211ds20	0.0135616	0.00327191	0.014059	0.00750008	0.00633939	0.00533681	0.0194675	0.000287313	0.0120551	0.00472503	0.0115924	0.000985937	0.00728502	0.00170249	0.00604917	0.00229598	0.00935355	0.00516265	0.00621297	0.00581623	0.119054
23	0.00528457	0.00201383	0.00257927	0.00192437	0.000993675	0.00140527	0.00117023	0.00165495	0.00370115	0.000589692	0.00252676	0.00179412	0.00627597	0.00114435	0.00438566	0.00161148	0.00413103	0.00175034	0.0099586	0.00670638	0.114427
258ds10	0.0111333	0.00658185	0.0111569	0.00578997	0.00884388	0.00297854	0.016654	0.00310367	0.0160259	0.00180291	0.00461018	0.00326708	0.00634109	0.00641805	0.00711698	0.00525056	0.00551504	0.00467882	0.0190915	0.00199509	0.0584648
34P16	0.0162925	0.00386946	0.0742433	0.00252404	0.0356723	0.00156445	0.0328227	0.00536594	0.0199612	0.00648189	0.00221667	0.00313484	0.00761358	0.000117772	0.018525	0.00567226	0.0184637	0.00415484	0.0301123	0.00731912	1.81901e-09
3BR-5F	0.0347846	0.000681446	0.00284501	0.00223301	0.0157273	0.00817195	0.0158145	0.0051053	0.00917519	0.00328217	0.00723725	0.00399737	0.0129131	0.0021544	0.00938609	0.00521371	0.0046728	0.00163624	0.00603395	0.00459043	6.75888e-05
44159	0.0645334	0.0102275	0.0483026	0.011199	0.0818903	0.00604201	0.0649431	0.00650122	0.0719871	0.00403759	0.0765485	0.00935259	0.0568359	0.00332234	0.030991	0.000942359	0.0621119	0.0118185	0.0856109	0.00755688	0.000116093
44189	0.00851798	0.000996657	0.0142191	0.00345038	0.00633283	0.00233852	0.0119531	0.0028692	0.0143879	0.000561999	0.0134322	0.00716624	0.0227207	0.00691936	0.00856231	0.00396379	0.00606268	0.00405594	0.00581973	0.00435238	0.026377
47209	0.0912843	0.00388763	0.0250922	0.00672554	0.052985	0.0144167	0.037994	0.00302994	0.0313988	0.00288607	0.0339237	0.00413815	0.0252108	0.00719437	0.0291298	0.00982285	0.0260057	0.00809157	0.0367351	0.00368281	2.08073e-06
4W	0.0077128	0.00148229	0.00206585	0.00146085	0.0067825	0.00264209	0.00703869	0.00144336	0.00374054	0.000820527	0.00438867	0.00122713	0.00129586	0.00183262	0.00110595	0.00156405	0.0044315	0.000814358	0.00790865	0.00544204	0.0505455
A31	0.369569	0.0113771	0.192295	0.0126866	0.359121	0.0485298	0.291337	0.012004	0.37741	0.0262455	0.216777	0.00696875	0.220126	0.0594464	0.301628	0.0321969	0.286038	0.0242333	0.332115	0.0217876	4.97787e-05
A4b	0.125653	0.00860582	0.0895073	0.00852121	0.0760722	0.00315884	0.106889	0.0101488	0.0831383	0.00371539	0.148064	0.00765616	0.0569284	0.00491109	0.130265	0.00927062	0.0971283	0.0102038	0.074879	0.0113465	6.31483e-08
Acaryochloridaceae	0.010246	0.00311815	0.00206585	0.00146085	0.000993675	0.00140527	0.0101291	0.00703727	0.00417395	0.00313559	0.00922067	0.00183056	0.00267521	0.00205575	0.00596373	0.000522604	0.00412516	0.0017311	0	0	0.0188798
Acetobacteraceae	0.0517404	0.0100296	0.145992	0.012976	0.0284425	0.0051911	0.0497007	0.00499855	0.0620611	0.00557726	0.0859888	0.0161207	0.122527	0.0221242	0.06725	0.00650332	0.151544	0.0225439	0.0751456	0.00850211	2.33624e-07
Acidaminobacter	0.041546	0.00453412	0.0266568	0.00933518	0.0583756	0.0121263	0.0713161	0.0221689	0.0190096	0.00366066	0.042358	0.00682953	0.0243909	0.00732355	0.0475558	0.00373248	0.0296277	0.00363097	0.0447203	0.00527485	0.00132
Acidaminobacteraceae	0.0881927	0.0119664	0.0266384	0.00244499	0.123145	0.0134012	0.205004	0.0233843	0.0300425	0.0102566	0.0832418	0.00346579	0.0278624	0.0116877	0.0542929	0.000489588	0.053807	0.0100306	0.075729	0.0206568	3.04556e-09
Acidimicrobiales	0.285349	0.0243354	0.240395	0.0197916	0.226803	0.0209059	0.227303	0.0164439	0.372051	0.0304808	0.286944	0.0384364	0.358601	0.0187593	0.266049	0.0269153	0.30601	0.0483588	0.374243	0.0123687	0.000115248
Acidobacteria	0.00241785	0.00171362	0.00102684	0.00145217	0.00744114	0.00501475	0.00094623	0.00133817	0	0	0.00259353	0.002091	0.00100905	0.00142701	0.00229734	0.00162783	0.00194633	0.0014084	0.00303375	0.00214676	0.18458
Acidobacteria-5	0.00368228	0.00441178	0.00102684	0.00145217	0.000993675	0.00140527	0.00234045	0.0033099	0.00151153	0.00213763	0.00119676	0.00169247	0	0	0	0	0	0	0.00155418	0.00219795	0.820658
Acidobacteria-6	0.0634794	0.00301406	0.0930137	0.0151147	0.0549627	0.00614197	0.0564703	0.0165382	0.0775022	0.0178791	0.0520667	0.00402142	0.0874528	0.0230422	0.0362041	0.00916171	0.0703353	0.00929563	0.0953999	0.00678611	0.00421949
Acidobacteriales	0.00154868	0.00219016	0.00206585	0.00146085	0.0176585	0.00263851	0.00726009	0.00256845	0.00537024	0.00311909	0.0029919	0.00423118	0.00100905	0.00142701	0.00208832	0.0014844	0.00442856	0.00205446	0.00296665	0.00419548	0.00063587
Acinetobacter	0.00505394	0.00202165	0.00337667	0.00240875	0.00570105	0.0040439	0.014403	0.00323242	0.00535587	0.00212783	0.00474373	0.00421478	0.0067713	0.00480137	0.00196474	0.00277857	0.00109528	0.00154897	0.00762168	0.00209887	0.0405618
Actinobacteria	0.366393	0.0153837	0.286662	0.00705924	0.258683	0.0103761	0.275559	0.0264654	0.483333	0.014252	0.239581	0.039949	0.356231	0.0705996	0.291428	0.0412179	0.31768	0.00769424	0.420424	0.0204071	1.37428e-05
Actinocorallia	0	0	0.00181817	0.00257127	0.00160515	0.00227002	0	0	0.00151153	0.00213763	0	0	0.00249925	0.00353447	0	0	0	0	0	0	0.741296
Actinomadura	0.00188452	0.00266511	0	0	0	0	0.00094623	0.00133817	0.000543233	0.000768248	0	0	0.00180038	0.0016	0	0	0.00127657	0.00180534	0.00155418	0.00219795	0.789264
Adhaeribacter	0.0289563	0.00101138	0.0170582	0.00450238	0.0205362	0.00590904	0.0324633	0.0106673	0.0414278	0.00781542	0.0228082	0.00197907	0.022799	0.00315913	0.0240212	0.00314118	0.0199136	0.00134428	0.0241062	0.00273657	0.0107528
Aeromonadaceae	0.0647658	0.0331972	0.140739	0.0490451	0.0635766	0.0266188	0.104783	0.0186138	0.366369	0.0745376	0.0404179	0.0081439	0.0611405	0.0115266	0.434013	0.054371	0.07996	0.0136553	0.181734	0.0187238	2.65496e-08
Aeromonas	0.0059436	0.0017806	0.0156662	0.00784123	0.00607669	0.00554863	0.0135991	0.000583893	0.104272	0.0413154	0.0138758	0.00355321	0.00725246	0.0021211	0.0165335	0.00422245	0.00418726	0.00316756	0.202491	0.0797766	3.70374e-05
Afifella	0.00654092	0.00184506	0.00930828	0.00217445	0.00517735	0.00172901	0.00831053	0.00282725	0.0104648	0.00440179	0.00208343	0.00152137	0.004323	0.00372023	0.00579743	0.00222724	0.00832416	0.00242391	0.0156385	0.00367439	0.0147109
Agrobacterium	0	0	0.00324675	0.0035471	0.000544005	0.000769339	0.000585114	0.000827476	0.00654998	0.00926307	0.00715875	0.00672269	0	0	0	0	0.00389266	0.00281679	0.000777091	0.00109897	0.522349
Agromyces	0.0489253	0.00804916	0.061274	0.014687	0.0327904	0.00634167	0.0369687	0.00538276	0.0445463	0.00698306	0.0571545	0.0202734	0.0795708	0.0177313	0.0303144	0.00390396	0.0449423	0.00806521	0.0761798	0.0181111	0.0113949
AKIW659	0.108843	0.00334586	0.0831434	0.01943	0.111961	0.0161819	0.0882946	0.00199538	0.0629362	0.0104553	0.0838513	0.0146603	0.0908626	0.0164304	0.0738384	0.01016	0.0796129	0.00530851	0.10209	0.00940641	0.0228042
AKIW781	0.035215	0.00753782	0.0341285	0.0043739	0.0555676	0.00767635	0.0234409	0.00205732	0.0815396	0.0036571	0.0115038	0.00553543	0.0357446	0.00589197	0.0657065	0.0134528	0.033856	0.0149553	0.0418895	0.00867295	1.16412e-05
AKIW874	0.00792295	0.00376227	0.00868927	0.00433468	0.00898538	0.00417369	0.00374941	0.00287631	0.0217818	0.00136252	0.0114373	0.00133473	0.013857	0.00352754	0.00801391	0.00351897	0.00710969	0.00337765	0.0168349	0.00131546	0.00152265
AKYG1722	0.108727	0.0247624	0.0917602	0.0157402	0.151482	0.0089205	0.0908261	0.00906809	0.18636	0.0251043	0.086223	0.0168554	0.176654	0.0330174	0.176974	0.0215975	0.0930698	0.019978	0.196334	0.0227364	6.06276e-05
Alcaligenaceae	0.0208027	0.00364602	0.00712486	0.00494108	0.00637999	0.00271682	0.0137466	0.00489876	0.0178132	0.00893534	0.038789	0.00570711	0.028298	0.0097908	0.0106866	0.00517372	0.0166916	0.0100234	0.0127073	0.00605192	0.00504984
Algoriphagus	0.0243512	0.00173162	0.17145	0.0154212	0.044073	0.0116222	0.0208133	0.0104695	0.142315	0.0219106	0.187164	0.0167296	0.160871	0.0143539	0.286889	0.0318836	0.301786	0.0132458	0.0224533	0.00696233	2.99794e-12
Alicyclobacillus	0.0523665	0.00540451	0.0162607	0.00814506	0.040047	0.00295072	0.0370374	0.0034935	0.0957055	0.00219512	0.0240496	0.00557329	0.0599737	0.0130594	0.0504503	0.0146333	0.024348	0.0010395	0.0441558	0.0136089	3.48933e-06
Alishewanella	0	0	0	0	0	0	0	0	0.0455662	0.0189605	0	0	0	0	0	0	0	0	0	0	1.59904e-05
Allochromatium	0	0	0.00335843	0.00239903	0.00217602	0.00307735	0.0281851	0.00773735	0.003836	0.00280288	0	0	0.00295283	0.00238122	0.00110595	0.00156405	0.00279151	0.00211171	0	0	2.42716e-06
Alphaproteobacteria	0.130394	0.0119072	0.102126	0.0153626	0.0583707	0.00992182	0.109379	0.0207157	0.0701498	0.00282196	0.170426	0.0281114	0.0820651	0.00738779	0.09469	0.0160974	0.106619	0.0246276	0.0608414	0.0037117	9.53395e-05
Alteromonadaceae	0.00125634	0.00177674	0	0	0	0	0	0	0	0	0.018598	0.0146645	0.00129586	0.00183262	0	0	0	0	0	0	0.0297794
Alteromonadales	0.000774338	0.00109508	0.00207801	0.00293875	0	0	0.00117023	0.00165495	0.00545736	0.00467029	0	0	0	0	0.00676844	0.00317568	0	0	0	0	0.0432702
Ammoniphilus	0.0439022	0.00764117	0.0595375	0.0184733	0.0518857	0.00929215	0.0577012	0.013249	0.131499	0.0148351	0.039244	0.00457528	0.124747	0.0143745	0.0637263	0.00296511	0.0351544	0.0029453	0.0586183	0.00699683	3.69264e-07
Amycolatopsis	0	0	0.00285717	0.00223436	0.00108801	0.00153868	0	0	0.00108647	0.0015365	0	0	0	0	0	0	0	0	0.00155418	0.00219795	0.342935
Anabaena	0.0022077	0.00190373	0.001039	0.00146937	0.00153768	0.00121883	0	0	0	0	0.00811219	0.0032106	0.00448479	0.00390168	0.00119139	0.00168488	0.00109528	0.00154897	0	0	0.019223
Anaerolinaceae	0.195845	0.0300006	0.184591	0.0228189	0.202459	0.0265325	0.189868	0.00334489	0.13089	0.0158533	0.16592	0.0221039	0.143474	0.0275665	0.221727	0.0146452	0.166707	0.0180436	0.125937	0.0135639	0.00430539
Anaerolinea	2.24571	0.0493192	1.58749	0.105549	2.28522	0.131417	2.32664	0.0764053	1.54403	0.0848599	1.97027	0.0786699	1.70994	0.219646	2.00012	0.180236	1.85002	0.0793685	1.36194	0.0203628	1.25712e-06
Anaerolineae	4.5203	0.0122057	2.35701	0.174065	4.4364	0.251771	4.35746	0.0985607	3.36105	0.161901	3.36038	0.195203	2.79232	0.254346	3.65533	0.316092	3.00023	0.107919	3.20312	0.0594322	9.8445e-09
Anaeromyxobacter	0.25495	0.0218477	0.183658	0.0222346	0.170365	0.0121307	0.274634	0.00339583	0.197351	0.0152848	0.277829	0.028711	0.284351	0.0468079	0.15681	0.00229543	0.244118	0.0363495	0.276711	0.0141477	0.000132483
Anaerospora	0.00729478	0.00288525	0.0164149	0.00267276	0.00517735	0.00172901	0.00677919	0.00398161	0.00965633	0.00372676	0.0108057	0.00156626	0.0144033	0.00226994	0.0190353	0.00770845	0.0162828	0.00593694	0.0104095	0.00424227	0.0544527
Anaerovorax	0	0	0.00441568	0.00326499	0.00298103	0.00421581	0.0100711	0.00423795	0.00374054	0.000820527	0.000886666	0.00125394	0.00317974	0.00225617	0.00165893	0.00234607	0.00194633	0.0014084	0	0	0.0402758
ANME-2D	0.00815129	0.00368133	0.0051707	0.00388124	0.00272002	0.00384669	0.00587626	0.00438544	0.0137408	0.00281203	0.00410038	0.00301891	0.0182217	0.0010286	0.0175282	0.00281842	0.00824738	0.00456828	0.0156758	0.00619477	0.00464635
Aquamonas	0.0597331	0.00177154	0.0491756	0.00711722	0.0332938	0.0105541	0.0254151	0.00496838	0.082305	0.0132803	0.0384244	0.0112892	0.0558502	0.006608	0.0594596	0.0054442	0.0843142	0.0149113	0.190291	0.0356486	1.67524e-07
Aquaspirillum	0.00209238	0.00162248	0	0	0	0	0.00412092	0.00300825	0.00319731	0.000124889	0.000886666	0.00125394	0.00100905	0.00142701	0.00319427	0.00271464	0	0	0.00155418	0.00219795	0.217787
Aquicella	0.021857	0.0117196	0.0310419	0.0021191	0.0136862	0.00124989	0.0219148	0.00256354	0.00430046	0.00164222	0.00862199	0.00610403	0.00762277	0.00348612	0.014562	0.00623423	0.0191759	0.00498359	0.00652784	0.00154195	0.00190794
Aquimonas	0.00577695	0.00413144	0.0230505	0.0044228	0.00259882	0.00198439	0.00422772	0.00102509	0.0111118	0.00225191	0.00758028	0.00538237	0.00964086	0.00280333	0.00860503	0.00255751	0.0138451	0.0010425	0.00455439	0.00177726	0.000256798
ArcA07	0.0042179	0.00260989	0.00206585	0.00146085	0.00432517	0.00334932	0.00385881	0.00363937	0.00318062	0.00266362	0.00252676	0.00179412	0.00259171	0.00366524	0.0044711	0.00189914	0.00304161	0.00270503	0.00342136	0.00248253	0.993153
Archaea	0.00116151	0.00164262	0	0	0	0	0	0	0	0	0	0	0.00100905	0.00142701	0.00196474	0.00277857	0	0	0.00155418	0.00219795	0.73645
Arcobacter	0.00203068	0.00155252	0.00491693	0.00038077	0.00160515	0.00227002	0.072745	0.01231	0.0516419	0.012652	0.0115927	0.00646069	0.0477709	0.0400999	0.0167121	0.00527415	0.0192585	0.00440591	0.00349221	0.00251372	0.00083466
Ardenscatena	0.0088743	0.000685168	0.00567195	0.00441957	0.0034014	0.00296379	0.00539795	0.00145309	0.00748108	0.00164105	0.00626201	0.00322781	0.0091689	0.00401702	0.00892314	0.00532645	0.0111669	0.00253142	0.0087845	0.00331943	0.520874
Arthrobacter	0.0509413	0.00842483	0.0472601	0.0156737	0.0571793	0.00685223	0.0384039	0.0102067	0.0931899	0.0290816	0.0353651	0.00979243	0.0983614	0.013762	0.0399018	0.00410767	0.0411776	0.00643519	0.0830934	0.0148499	0.000948779
Asticcacaulis	0.00257439	0.00182194	0	0	0.000993675	0.00140527	0.00503164	0.00170293	0.0016297	0.00230474	0	0	0.00166617	0.00235632	0.00147356	0.00208392	0.00108941	0.00154066	0.000775212	0.00109632	0.234755
AT-s54	0.00983832	0.00520937	0.00102684	0.00145217	0.00312253	0.00221475	0.00422772	0.00102509	0.00110315	0.00156009	0.00802391	0.00158274	0.00331395	0.00250471	0.00487685	0.00129082	0.00867877	0.00209003	0.00808391	0.00421156	0.0340706
At12OctB3	0.0027514	0.00244028	0	0	0.00158485	0.0013342	0.00094623	0.00133817	0	0	0	0	0.00100905	0.00142701	0	0	0	0	0	0	0.245217
Aurantimonadaceae	0	0	0	0	0	0	0.00247757	0.00237338	0	0	0	0	0	0	0	0	0.00164293	0.00232345	0.00190448	0.00144208	0.26152
Azoarcus	0.0045947	0.00340268	0.00841136	0.000692793	0.0069939	0.00510435	0.00503423	0.00171392	0.00372385	0.00336332	0.0111275	0.0070149	0.013436	0.004651	0.0106439	0.00418841	0.00474371	0.00338357	0.0111587	0.00869209	0.497244
Azorhizophilus	0.00430237	0.00388998	0.001039	0.00146937	0.00259882	0.00198439	0.00644838	0.00218263	0.00100769	0.00142509	0.00262676	0.00217239	0.00252262	0.00356752	0.00321792	0.00115528	0.00219057	0.00309793	0.000775212	0.00109632	0.508718
Azospira	0.010841	0.00316008	0.00568412	0.00407531	0.0117103	0.010433	0.0112586	0.0030364	0.0155221	0.00248977	0.00104171	0.000760685	0.00933567	0.00743746	0.010492	0.00674994	0.00796073	0.0045068	0.0114698	0.000244138	0.437153
Azospirillum	0.00576658	0.00146342	0.00464511	0.00333877	0.00198735	0.00281054	0.00973247	0.000712138	0.00988815	0.00714387	0.015971	0.008784	0.0180458	0.00142012	0.0162658	0.00979787	0.00546468	0.00409507	0.0110487	0.00217003	0.0896001
Azovibrio	0	0	0.00567804	0.00405832	0.0110695	0.00693208	0.0040906	0.00360773	0.00935558	0.00741604	0.00622847	0.00546233	0.0116172	0.00249053	0.00357417	0.00505464	0.00219057	0.00309793	0.000387606	0.000548158	0.196655
B5-096	0.00154868	0.00219016	0	0	0.00163201	0.00230802	0.00141935	0.00200726	0	0	0	0	0	0	0	0	0	0	0	0	0.675149
BA008	0.0583637	0.00545659	0.0433313	0.00596147	0.078597	0.00368905	0.0528476	0.0105396	0.0481149	0.00766599	0.0418476	0.00517245	0.0416271	0.00809761	0.0740438	0.019871	0.0378977	0.00843887	0.0286942	0.00278865	0.000923783
Bacillaceae	0.135012	0.0173572	0.126685	0.0635715	0.188286	0.023181	0.116698	0.033851	0.28811	0.0293809	0.0945587	0.0196256	0.201105	0.0114693	0.118465	0.039181	0.100391	0.0102227	0.147934	0.0253489	0.000345777
Bacillales	0.107297	0.00744695	0.131791	0.0406062	0.182147	0.0115369	0.107657	0.0344899	0.333947	0.0374739	0.0646784	0.0159893	0.187886	0.0114733	0.131311	0.0391339	0.0898256	0.0173706	0.150656	0.0268108	1.94201e-06
Bacillus	0.414321	0.0315297	0.610085	0.166593	0.629495	0.173016	0.355625	0.0789417	1.75771	0.0550085	0.24649	0.0548018	0.734985	0.029952	0.461302	0.0723394	0.272973	0.0270223	0.484824	0.102919	7.97173e-10
Bacteria	36.0475	1.00506	41.3194	2.30338	36.3697	1.04256	34.9215	1.02855	36.7148	1.61389	38.9562	0.630951	37.9352	1.84709	37.0785	2.73398	36.8546	1.38226	39.7759	0.127703	0.0302169
Bacteriovoracaceae	0.0101534	0.00776262	0.00594986	0.000351538	0.00775587	0.00302918	0.0107803	0.00571556	0.0179625	0.00341809	0.00170686	0.00241387	0.00100905	0.00142701	0.0048532	0.00492864	0.00164293	0.00232345	0.00348845	0.00493342	0.0243328
Bacteriovorax	0	0	0	0	0.00217602	0.00307735	0	0	0.00211084	0.00149716	0	0	0	0	0.00297848	0.0042122	0.000851046	0.00120356	0.000775212	0.00109632	0.662771
Bacteroidales	1.47788	0.0804678	1.66522	0.142105	1.44349	0.0484123	1.74678	0.0988832	0.854842	0.0599608	1.56123	0.0789333	0.71137	0.0582066	1.26167	0.204783	1.42913	0.0107353	0.749529	0.0334122	1.05173e-08
Bacteroides	0.000774338	0.00109508	0.001039	0.00146937	0.0360717	0.0270134	0.00809432	0.000787954	0.00475657	0.00114711	0.00164009	0.00148203	0.00313799	0.000572174	0.0088949	0.00570467	0.0034554	0.0026816	0.00529229	0.00382368	0.0432678
Bacteroidetes	0.315098	0.0218416	0.669744	0.0413633	0.356274	0.0351916	0.482522	0.00984911	0.226454	0.0256978	0.302399	0.0255197	0.161061	0.00793496	0.606004	0.0865723	0.423672	0.0458731	0.148899	0.013101	8.54357e-10
Balneimonas	0.179204	0.0162078	0.233167	0.0407206	0.154411	0.00201656	0.145364	0.0387711	0.440058	0.00141568	0.144608	0.0561145	0.39011	0.0473728	0.223295	0.0464824	0.148346	0.029949	0.330466	0.0338424	4.92039e-07
BB34	0.0131994	0.0100914	0.0124192	0.00127459	0.0172315	0.00295284	0.0270636	0.00624906	0.0145515	0.0104927	0.0194831	0.00362409	0.011011	0.00531473	0.0111891	0.00392224	0.014634	0.00149654	0.0087472	0.00639627	0.246628
BD1-5	0	0	0.0289943	0.00332853	0.0329026	0.00332684	0.0148022	0.00459929	0.196812	0.00229358	0.00467696	0.000772697	0.0640782	0.0190476	0.0627857	0.00957448	0.0113007	0.00479269	0.00680917	0.00487195	9.12231e-14
BD7-3	0.00116151	0.00164262	0	0	0.00108801	0.00153868	0.00364001	0.00257999	0.00108647	0.0015365	0.00416685	0.00304274	0	0	0.00208832	0.0014844	0	0	0	0	0.161449
Bdellovibrio	0.0288615	0.00264204	0.0128451	0.00886917	0.00678906	0.00490628	0.0213496	0.00641371	0.00538692	0.001672	0.00952069	0.00735934	0.00416542	0.00589079	0.00514766	0.0036699	0.00795486	0.00450436	0.0155639	0.005286	0.0066054
Bdellovibrionaceae	0.00280502	0.0020155	0.001039	0.00146937	0.00448941	0.00193651	0.00117023	0.00165495	0.00100769	0.00142509	0.00389029	0.0031365	0.00331395	0.00250471	0.00649764	0.00107914	0.00236598	0.00168863	0.000775212	0.00109632	0.14344
Beijerinckiaceae	0	0	0.00154026	0.00217826	0.00269316	0.00200691	0	0	0.00108647	0.0015365	0	0	0	0	0	0	0	0	0.00155418	0.00219795	0.411004
Belliella	0.00582828	0.0016899	0.00608586	0.00349736	0.00149051	0.0021079	0.0518223	0.00806012	0.00492247	0.00353628	0.0106839	0.00305729	0.004619	0.00117585	0.00196474	0.00277857	0.00097023	0.000701413	0.00882369	0.00209036	2.1415e-09
Betaproteobacteria	0.726687	0.0442959	0.667886	0.0466414	0.725168	0.0622729	0.628507	0.0554187	0.874702	0.0697531	0.734952	0.0594839	0.98881	0.100065	0.809549	0.173444	0.755266	0.092678	0.642351	0.0652381	0.0194878
Blvii28	0.0246848	0.00445601	0.0362548	0.0129429	0.0849095	0.00234154	0.0522599	0.00899499	0.0221258	0.00753257	0.0318071	0.00162767	0.0393496	0.00934188	0.20636	0.0409914	0.057567	0.0109123	0.00988398	0.00263163	1.79311e-08
BPC076	0.0141075	0.00335153	0.0120296	0.00302946	0.0155027	0.00443564	0.0106839	0.00261939	0.00845772	0.00166338	0.00671542	0.00687154	0.0157409	0.00300742	0.00736414	0.0039377	0.00734806	0.00112292	0.0111493	0.00346489	0.190946
BPC102	0.153299	0.013327	0.111691	0.009968	0.202665	0.0142893	0.168554	0.0118017	0.155592	0.0236231	0.159169	0.00628165	0.10796	0.00296705	0.138911	0.0141942	0.112803	0.0125212	0.160736	0.0181211	6.84501e-05
Bradyrhizobiaceae	0	0	0	0	0	0	0.00117023	0.00165495	0.00273285	0.00203718	0	0	0	0	0	0	0.000851046	0.00120356	0.000775212	0.00109632	0.211651
Brevibacillus	0.00537941	0.00155232	0.00722438	0.00525043	0.00421054	0.00333644	0.00328668	0.00288391	0.015435	0.000616308	0.0040118	0.00288337	0.00502187	0.00355111	0.00642449	0.00592569	0.00401478	0.00335616	0.00924672	0.00389393	0.127119
Brevinematales	0.00154868	0.00219016	0.00259751	0.00367343	0.00160515	0.00227002	0.00258438	0.00185378	0	0	0.00607373	0.00439286	0	0	0.000982371	0.00138928	0.00164293	0.00232345	0	0	0.380393
Brevundimonas	0	0	0	0	0.00163201	0.00230802	0.00211646	0.0015215	0	0	0	0	0	0	0.00276488	0.00391012	0.00534464	0.00541444	0	0	0.379578
Bryobacter	0.000774338	0.00109508	0.001039	0.00146937	0	0	0	0	0	0	0.00694896	0.00428532	0.00100905	0.00142701	0.00257951	0.00187873	0	0	0	0	0.0179646
Bryobacteraceae	0.0152999	0.00128207	0.0268048	0.00665407	0.00829331	0.00608878	0.00587366	0.00299713	0.00495583	0.00589391	0.00742553	0.00205681	0.0158843	0.00322787	0.0226872	0.00167183	0.0236598	0.0168863	0.00543588	0.00479093	0.0275128
BSV43	0.0334951	0.00770983	0.0249501	0.0042948	0.0604409	0.0168953	0.0411462	0.0106299	0.0493219	0.00635423	0.0318074	0.00700992	0.0660933	0.0175101	0.0312854	0.00570938	0.0381251	0.00308872	0.0556514	0.00981998	0.0112227
Burkholderiaceae	0.00845628	0.00220676	0.0053126	0.00213073	0.00423084	0.000884363	0.00973247	0.000712138	0.00895322	0.00230581	0.0048102	0.00380712	0.0151347	0.00600864	0.00541075	0.00037618	0.0069284	0.00273929	0.0077634	0.00581322	0.143653
Burkholderiales	0.166971	0.0178547	0.264908	0.0197246	0.148578	0.0241274	0.165085	0.0210859	0.173728	0.0378893	0.247642	0.0095423	0.289385	0.00950138	0.181263	0.0166325	0.345426	0.0491769	0.230315	0.0372739	1.76389e-05
C0119	0.115512	0.00904185	0.0333919	0.00729075	0.105935	0.0108116	0.0855549	0.00994587	0.0789226	0.00883712	0.0590818	0.00623346	0.0844259	0.0141568	0.0867034	0.00421085	0.0679576	0.00536995	0.0878789	0.00130509	2.43784e-06
C1	0	0	0.00308661	0.00332454	0	0	0	0	0.00110315	0.00156009	0.00303686	0.00219643	0.00166617	0.00235632	0.00110595	0.00156405	0.00485995	0.00127246	0	0	0.1225
C111	0.0827663	0.004561	0.129139	0.00674051	0.0482746	0.0108747	0.0769675	0.011776	0.0901587	0.00763497	0.11843	0.0148929	0.138138	0.026891	0.113226	0.0240804	0.155363	0.0224952	0.10193	0.00607413	0.000138798
C114	0.148538	0.00597063	0.0929327	0.00972887	0.150558	0.0128836	0.125437	0.012184	0.131354	0.0288803	0.130696	0.0159657	0.11946	0.025479	0.10664	0.00462321	0.141445	0.0122075	0.169304	0.00824874	0.00814775
Caldilinea	0.210213	0.0184385	0.17849	0.0105105	0.183174	0.0100403	0.194328	0.015173	0.184745	0.0119531	0.157562	0.0211668	0.185211	0.0128545	0.265643	0.0160304	0.149045	0.0103981	0.197177	0.0204116	0.000100184
Caldilineaceae	0.212738	0.0116336	0.199541	0.0173789	0.212159	0.0227421	0.175995	0.0259468	0.235672	0.0264956	0.162847	0.0147328	0.247419	0.0265273	0.319061	0.0443915	0.224448	0.01191	0.192809	0.00911179	0.000405889
Caloramator	0.015197	0.00795023	0.0128842	0.0106938	0.0172518	0.00584911	0.0232074	0.00967003	0.0395556	0.00798364	0.00995229	0.000709492	0.038128	0.00843203	0.0446292	0.0108028	0.0129911	0.00131876	0.0356821	0.011587	0.0029644
Campylobacterales	0.0221208	0.00544817	0.0683237	0.00576209	0.0253176	0.00423195	0.0451543	0.00711639	0.068833	0.00850611	0.0388016	0.0214454	0.109316	0.00604058	0.0678433	0.0131247	0.0936539	0.010343	0.016833	0.00128935	3.16611e-07
Candidatus Cardinium	0	0	0.00207801	0.00293875	0	0	0.00116503	0.00164761	0.00418831	0.00296786	0	0	0	0	0.0100786	0.00340295	0.00108941	0.00154066	0	0	0.00109589
Candidatus Chlorothrix	0.00154868	0.00219016	0.00155851	0.00220406	0.00229309	0.0018273	0.0100988	0.00238106	0.00316626	0.00224574	0.00177333	0.00250787	0.00100905	0.00142701	0.0043048	0.00188353	0.00316373	0.00360935	0.0038817	0.00290661	0.0699715
Candidatus Entotheonella	0.0380099	0.00558209	0.0259587	0.00786284	0.0419107	0.00193974	0.0368039	0.00875563	0.0546134	0.00600597	0.0328599	0.0117206	0.0296212	0.00154335	0.0603276	0.0100116	0.0248327	0.00565554	0.0564696	0.00412291	0.000548604
Candidatus Koribacter	0.277123	0.0241596	0.125708	0.00600237	0.227514	0.0179582	0.199402	0.0121892	0.129961	0.02488	0.149526	0.00851154	0.124761	0.00744975	0.129597	0.021265	0.148467	0.00422033	0.117948	0.00641249	5.74829e-08
Candidatus Methanoregula	0.00537941	0.00155232	0.0348083	0.00523006	0.0521597	0.0110271	0.0193607	0.00257043	0.0224122	0.00269932	0.0221098	0.00153194	0.0519025	0.0133261	0.0167425	0.0017448	0.0521041	0.00382989	0.00303375	0.00214676	3.85119e-07
Candidatus Nitrososphaera	0.0747424	0.0316279	0.101582	0.0230028	0.0845476	0.00832091	0.0719774	0.022396	0.156564	0.0221242	0.0692892	0.00666874	0.0862238	0.0338483	0.115189	0.0162435	0.0610636	0.0114067	0.121942	0.0385836	0.0279494
Candidatus Solibacter	0.178964	0.0203825	0.153186	0.0244649	0.177044	0.0128972	0.156364	0.00865596	0.14754	0.0227575	0.136458	0.0260405	0.149417	0.029373	0.113152	0.011491	0.140496	0.0129684	0.171934	0.0255305	0.144369
Caulobacter	0.00116151	0.00164262	0.00102684	0.00145217	0	0	0.000585114	0.000827476	0.000551575	0.000780045	0	0	0.000504523	0.000713503	0.000982371	0.00138928	0.00219057	0.00309793	0	0	0.860537
Caulobacteraceae	0	0	0	0	0.00160515	0.00227002	0.00094623	0.00133817	0.00151153	0.00213763	0	0	0	0	0.00119139	0.00168488	0.00249397	0.0020126	0.000777091	0.00109897	0.686613
CCA47	0.0152999	0.00128207	0.0085352	0.00228234	0.00923739	0.00540336	0.0102899	0.00546612	0.00861527	0.00347973	0.00641705	0.00200256	0.00778035	0.00572766	0.00613003	0.0022988	0.01542	0.00368245	0.00879014	0.00238637	0.254981
CCM11a	0	0	0.001039	0.00146937	0.000993675	0.00140527	0	0	0	0	0	0	0.00166617	0.00235632	0.00217376	0.00155825	0	0	0.00148333	0.00209774	0.617009
CCU21	0.0904629	0.0181825	0.0895499	0.00677419	0.082122	0.00586456	0.0819426	0.00790774	0.0764346	0.00486919	0.0994649	0.0198081	0.0949192	0.0315817	0.069517	0.010447	0.0946036	0.00172032	0.12656	0.00454852	0.0705203
Cellvibrio	0.0474436	0.0205368	0.0241888	0.00938959	0.00954969	0.00289671	0.0353358	0.00893075	0.0845111	0.0115465	0.0621059	0.0135213	0.0171709	0.00297796	0.0185296	0.000830591	0.0179131	0.0046704	0.0452233	0.0192542	0.000115377
CFB-26	0.0362076	0.00482876	0.00360611	0.00316301	0.0334556	0.00665011	0.0281721	0.00535247	0.0182549	0.00452201	0.0354091	0.00267018	0.0147226	0.000810471	0.0181002	0.00238133	0.0256788	0.00272746	0.0201183	0.00638493	1.67665e-05
Chitinilyticum	0	0	0	0	0	0	0.00117023	0.00165495	0.00211084	0.00149716	0	0	0	0	0	0	0	0	0.002717	0.0019801	0.0724212
Chitinimonas	0	0	0	0	0	0	0	0	0.00100769	0.00142509	0.00341373	0.00482774	0.00353166	0.00499452	0.00294711	0.00416785	0.00109528	0.00154897	0.000775212	0.00109632	0.80128
Chitinophaga	0	0	0.0111447	0.00416845	0.00160515	0.00227002	0	0	0	0	0	0	0.00166617	0.00235632	0	0	0.00127657	0.00180534	0.00296665	0.00419548	0.00379561
Chitinophagaceae	1.46125	0.0239565	1.53025	0.130698	1.20223	0.118527	1.45682	0.0596849	0.932436	0.0345535	1.10201	0.0975277	0.775925	0.10144	1.35236	0.143979	1.52002	0.00830087	0.692508	0.0286977	4.8338e-08
Chlamydomonadaceae	0.00912568	0.00484072	0	0	0.00432517	0.00334932	0.00656298	0.000626341	0.004827	0.00235156	0.00518706	0.004182	0.0102888	0.00193951	0.00988186	0.00187146	0.00164293	0.00232345	0.00420033	0.000510797	0.0218841
Chloracidobacteria	0.00193585	0.0027377	0.00206585	0.00146085	0.000993675	0.00140527	0	0	0.00100769	0.00142509	0.00221667	0.00313484	0	0	0	0	0.00127657	0.00180534	0	0	0.785979
Chlorobaculum	0	0	0	0	0.0346045	0.0030766	0.00470603	0.00332781	0.00274119	0.00205948	0	0	0.00930311	0.0042772	0.0144833	0.00588869	0.0094077	0.0020669	0	0	2.0021e-08
Chlorobi	0.00982795	0.00456204	0.00932045	0.00130971	0.0078502	0.00217371	0.00551514	0.00509445	0.0103344	0.00620923	0.0106174	0.00346556	0.00498012	0.000884649	0.0121555	0.00377296	0.0137288	0.00287136	0.00913856	0.00317168	0.478206
Chloroflexaceae	0.0131767	0.00447393	0.00905471	0.00286632	0.00655322	0.00708606	0.0112335	0.00392885	0.0144833	0.00311408	0.0112823	0.00242291	0.0448076	0.0231806	0.0205248	0.00826721	0.0313327	0.00508737	0.0145763	0.00310354	0.0130573
Chloroflexales	0.0309973	0.0042097	0.0128963	0.00962185	0.0136122	0.00453441	0.0312896	0.0213954	0.0195051	0.00454955	0.029734	0.0111689	0.0238041	0.012067	0.0643972	0.0533363	0.0425151	0.00830826	0.0408198	0.0149242	0.40519
Chloroflexi	0.146535	0.0207872	0.0795319	0.0161461	0.225912	0.043214	0.11487	0.015003	0.218808	0.0541256	0.0980037	0.0191054	0.175054	0.0461294	0.182374	0.0288103	0.118284	0.0126207	0.169813	0.0206888	0.00248013
Chloronema	0.0229406	0.00646666	0.0201812	0.00127694	0.0317024	0.00731881	0.020063	0.00647323	0.0311912	0.00529637	0.0263546	0.00951407	0.0736388	0.0442944	0.0873485	0.00437529	0.100912	0.0171877	0.027209	0.00354271	0.00030084
Chlorophyta	0.0291927	0.0114758	0.0309753	0.0157173	0.0278513	0.00588731	0.0386634	0.00929732	0.051016	0.00615836	0.0492748	0.0134582	0.092372	0.00171059	0.175146	0.0328236	0.0514481	0.00955883	0.0278089	0.00513762	1.5286e-07
Chlorothrixaceae	0.000774338	0.00109508	0.001039	0.00146937	0.00633283	0.00233852	0.00222586	0.000918334	0.00211084	0.00149716	0	0	0	0	0.00626496	0.00445321	0.00473784	0.00206588	0.00727139	0.00149412	0.00789065
Christensenellaceae	0.0157715	0.00416354	0.0243372	0.00488686	0.0313202	0.00490948	0.0772495	0.00485711	0.0434393	0.0103166	0.0229079	0.00472843	0.0642735	0.00300364	0.0585649	0.0141403	0.0302324	0.00310066	0.0100238	0.00487224	1.62527e-07
Chromatiaceae	0.00703329	0.00542088	0.0199517	0.00610737	0.00466021	0.00331681	0.0292078	0.00365221	0.0486248	0.00930141	0.012036	0.00604746	0.00996942	0.00379357	0.0101717	0.0051257	0.00485115	0.00350706	0.0110728	0.00901972	2.46233e-05
Chromatiales	0.0564562	0.010329	0.0565176	0.00346536	0.0615518	0.0197583	0.0508475	0.00976653	0.0472982	0.00348456	0.0495285	0.0072472	0.0519443	0.0137079	0.0790503	0.0114264	0.0667914	0.000805919	0.0462986	0.00434156	0.118886
Chroococcales	0.0475513	0.00298266	0.0709214	0.00940778	0.0149677	0.00632197	0.0676501	0.0207774	0.0299592	0.0130647	0.0864125	0.0138256	0.0237755	0.00397513	0.101115	0.00966295	0.0410702	0.0107534	0.0195146	0.00185636	2.07055e-06
Chryseobacterium	0.000774338	0.00109508	0	0	0	0	0.0032763	0.00287046	0	0	0	0	0	0	0	0	0.00139575	0.00105585	0.00697691	0.00986684	0.549463
Chthoniobacteraceae	0.0714929	0.0175456	0.0614673	0.0199609	0.0471125	0.00504217	0.0433103	0.00660381	0.072663	0.00737551	0.049041	0.0107931	0.0470382	0.0222354	0.0907337	0.0138346	0.071734	0.0102818	0.0647229	0.0138005	0.0710402
Cloacibacterium	0	0	0.011652	0.0033318	0.00361936	0.00259602	0.00470084	0.00169416	0.0105686	0.00298007	0.00328018	0.00296407	0.00100905	0.00142701	0.0133964	0.00661625	0.00576808	0.0023743	0.000387606	0.000548158	0.00236096
Clostridia	0.0294256	0.00546991	0.0113863	0.000766677	0.0185016	0.00743372	0.0125357	0.00364811	0.0201975	0.00591885	0.018586	0.0052076	0.0295429	0.00808667	0.0133392	0.0030927	0.0206484	0.00264717	0.0181673	0.0102463	0.0862839
Clostridiaceae	0.415879	0.00443742	0.210641	0.0870628	0.443128	0.0293589	0.592784	0.0877574	0.573162	0.0707496	0.313574	0.0567107	0.67228	0.0442788	0.412572	0.0487472	0.259807	0.0217706	0.428482	0.0637474	6.43528e-06
Clostridiales	0.070428	0.00294716	0.0298998	0.0206014	0.102916	0.0167529	0.123371	0.00197594	0.0960585	0.0207289	0.0462142	0.0110629	0.0954034	0.0120752	0.100703	0.012614	0.0528863	0.00454178	0.0821764	0.0185125	8.89771e-05
Clostridium	0.139035	0.0335001	0.0864296	0.0218867	0.203319	0.0253036	0.326645	0.148412	0.276208	0.00757038	0.142923	0.0289913	0.267709	0.0494666	0.194389	0.0663746	0.0797963	0.00869802	0.186907	0.00171167	0.00769656
Comamonadaceae	0.404616	0.0234063	0.329818	0.0144612	0.219821	0.011737	0.390595	0.0210981	0.395513	0.029228	0.31477	0.00722237	0.351764	0.0508632	0.256472	0.051469	0.344212	0.0481748	0.597501	0.0914412	1.6134e-05
Conexibacteraceae	0.0120561	0.00694127	0.00102684	0.00145217	0.00769971	0.00647414	0.00864133	0.00584224	0.00657719	0.00485755	0.00894381	0.00214956	0.0112978	0.00253297	0.00655942	0.000514825	0.00534464	0.00541444	0.00846587	0.00401712	0.557952
Coxiellaceae	0.000774338	0.00109508	0.00102684	0.00145217	0.00735336	0.00203291	0.00412092	0.00300825	0.00329277	0.00270226	0	0	0.00732677	0.00274096	0	0	0.00327705	0.00231725	0.00148333	0.00209774	0.013426
CPla-3	0.00131804	0.001864	0.00205368	0.00290435	0.00349573	0.0029534	0	0	0.00319731	0.000124889	0	0	0.00166617	0.00235632	0.0022119	0.0031281	0.00389266	0.00281679	0.00155418	0.00219795	0.711451
Crocinitomix	0.0027514	0.00244028	0.00492302	0.00134114	0	0	0.0038718	0.00365678	0	0	0.00609523	0.00431214	0	0	0	0	0	0	0	0	0.0336277
Cryomorphaceae	0.0509594	0.0112713	0.0525766	0.0131446	0.0279636	0.00424895	0.0395358	0.00936802	0.0245541	0.003478	0.0383576	0.00760051	0.0109275	0.00255374	0.0421246	0.0160438	0.0489462	0.00280062	0.0495579	0.00757608	0.00457927
CV90	0	0	0.00154026	0.00217826	0	0	0	0	0.00218962	0.00154843	0	0	0	0	0.00110595	0.00156405	0.000851046	0.00120356	0	0	0.411659
Cyanobacteria	0.178574	0.0355036	0.786195	0.0659777	0.202764	0.0148191	0.159085	0.0120806	0.268686	0.033554	0.3065	0.0197439	0.353315	0.0637568	0.813393	0.0322933	0.321935	0.0132509	0.147222	0.018065	1.34599e-12
Cyanobacterium	0	0	0.00467533	0.00458787	0	0	0	0	0	0	0.000886666	0.00125394	0	0	0	0	0.00334502	0.00236639	0.00155418	0.00219795	0.198485
Cyclobacteriaceae	0.0128613	0.00746914	0.00930828	0.00217445	0.00421054	0.00333644	0.0123194	0.00149602	0.0022063	0.00312018	0.00660533	0.00191554	0.00129586	0.00183262	0.00165893	0.00234607	0.00218763	0.00204988	0.358606	0.0111485	3.6024e-22
Cylindrospermopsis	0.0266927	0.00844989	0.00851696	0.00379314	0.0149384	0.00155069	0.0163875	0.00873603	0.0362031	0.00424767	0.0354202	0.00860181	0.0349262	0.0206371	0.040911	0.00324925	0.0424601	0.00921496	0.0168032	0.00388296	0.0117417
Cystobacter	0.019182	0.00129322	0.00102684	0.00145217	0.00257852	0.00188876	0.0134871	0.000852759	0.00593015	0.00214838	0.0132325	0.00241529	0.00858088	0.00274358	0.00615368	0.00326188	0.0166542	0.00723117	0.00193803	0.00274079	0.000115684
Cystobacteraceae	0.0542098	0.00713269	0.0258229	0.0113765	0.0535827	0.00637743	0.0342291	0.00301247	0.0861887	0.013432	0.0563892	0.0145594	0.0827913	0.0050943	0.0348541	0.00601372	0.0398448	0.00548395	0.0768581	0.00745793	1.26116e-05
Cystobacterineae	0	0	0.00102684	0.00145217	0	0	0	0	0.002598	0.0019094	0.000886666	0.00125394	0.0214288	0.00581331	0.0139236	0.00443988	0.00364842	0.00313743	0.00225854	0.00181732	3.75994e-06
Cytophaga	0.0226051	0.0066666	0.00543644	0.000658725	0.0308209	0.00440174	0.0184145	0.00217863	0.00955253	0.0010279	0.0069822	0.0023046	0.00585495	0.00425719	0.00469148	0.00303678	0.0112949	0.00291134	0.00906771	0.00661119	4.98068e-05
Cytophagaceae	0.911398	0.0461427	0.928373	0.0885958	0.690863	0.038281	0.99587	0.0401685	0.487636	0.0389536	1.06345	0.114974	0.406974	0.0413832	0.700861	0.107216	0.779489	0.0925041	0.543677	0.0250986	2.96148e-07
Cytophagales	0.0360614	0.00324907	0.0471912	0.0122525	0.0155296	0.00151133	0.0229678	0.0025914	0.0292402	0.00110076	0.00924217	0.00811074	0.00886769	0.00474493	0.027963	0.00423728	0.0319454	0.00810221	0.0180237	0.0095974	0.000478782
DCE29	0.0336208	0.00700199	0.0051707	0.00388124	0.0345842	0.000871088	0.0303754	0.00365303	0.0120945	0.0041398	0.00259353	0.002091	0.011904	0.00148065	0.0124995	0.00410375	0.0176127	0.00297561	0.0182809	0.00338084	4.48097e-07
Dechloromonas	0.0059436	0.0017806	0.00645112	0.00320752	0.00208168	0.0014765	0.00895887	0.00771593	0.0158039	0.0039921	0.0188514	0.00490435	0.00816904	0.00534527	0.00372818	0.00139121	0.00643406	0.00521207	0.00342136	0.00248253	0.0226193
Defluviicoccus	0.00257439	0.00182194	0.00102684	0.00145217	0	0	0	0	0.00474823	0.00112168	0.00303686	0.00219643	0.00721071	0.00459356	0.00119139	0.00168488	0.00194633	0.0014084	0.00504452	0.00359756	0.0925858
Dehalobacteriaceae	0.00125634	0.00177674	0	0	0	0	0	0	0.00263739	0.00201451	0	0	0	0	0.00110595	0.00156405	0	0	0.00155418	0.00219795	0.398615
Dehalobacterium	0.00125634	0.00177674	0.00154026	0.00217826	0.00198735	0.00281054	0	0	0.00430046	0.00164222	0	0	0.00776618	0.00386575	0.00584015	0.00228024	0.00194633	0.0014084	0.00494199	0.00131581	0.0236418
Dehalococcoidales	0.116156	0.0149064	0.109912	0.0124257	0.127594	0.008551	0.0984185	0.0075008	0.115733	0.012827	0.0651204	0.0176361	0.136752	0.00989796	0.0778739	0.0128342	0.0777702	0.00853104	0.113666	0.0228257	0.00106648
Dehalococcoidetes	0	0	0	0	0	0	0	0	0.00108647	0.0015365	0	0	0.0023049	0.00166724	0.00217376	0.00155825	0.00127657	0.00180534	0	0	0.205722
Dehalogenimonas	0.0066666	0.00201816	0.00648152	0.00327765	0.00387793	0.00151459	0.00291778	0.00218098	0.00165473	0.00234013	0.00328018	0.00296407	0.00100905	0.00142701	0.00553433	0.00218654	0.00443443	0.000827799	0.00303375	0.00214676	0.257272
Deinococcales	0.0109358	0.000753385	0.0108607	0.00121341	0.00999279	0.00677356	0.0169109	0.00410034	0.00964799	0.00254982	0.0164579	0.00475734	0.00280943	0.00200438	0.0276258	0.00199391	0.0117854	0.00258227	0	0	2.48187e-05
Deltaproteobacteria	1.48979	0.0511963	1.63372	0.247924	2.065	0.14166	1.63098	0.131195	1.4163	0.0989958	1.49938	0.13109	2.26892	0.118703	1.43851	0.0674723	2.16698	0.135719	1.95428	0.146279	1.81231e-05
Desulfarculaceae	0.135717	0.0175273	0.0509694	0.00159477	0.137168	0.0152971	0.128103	0.0155829	0.0873244	0.0121395	0.097516	0.00564273	0.0943627	0.0112405	0.0541611	0.0134855	0.0834053	0.0103618	0.122246	0.0157193	1.13632e-05
Desulfarculus	0	0	0.00258535	0.00194062	0	0	0	0	0	0	0	0	0	0	0.00110595	0.00156405	0	0	0.00116282	0.00164447	0.193522
Desulfobacca	0.0452384	0.00299457	0.0144488	0.0105009	0.0522271	0.0144266	0.0569356	0.0133132	0.0195218	0.00459817	0.0378036	0.0111919	0.0561606	0.0128405	0.0115949	0.00445447	0.0523278	0.00581294	0.0587281	0.00574256	0.000241995
Desulfobacteraceae	0.18335	0.0261966	0.188585	0.0286682	0.168252	0.00876395	0.195144	0.0182134	0.124756	0.0216815	0.221429	0.0275514	0.22103	0.0326122	0.115433	0.021464	0.283711	0.0143258	0.155442	0.0252613	9.17012e-05
Desulfobacterales	0	0	0	0	0	0	0	0	0	0	0	0	0	0	0.000982371	0.00138928	0	0	0.0183888	0.0165132	0.0685717
Desulfobulbaceae	0.624701	0.0306837	0.522771	0.0742511	0.63238	0.0234515	0.963739	0.0319707	0.324026	0.00139157	0.562667	0.0193709	0.45048	0.0244451	0.602184	0.00378612	0.627408	0.0104909	0.717797	0.0881894	5.5665e-09
Desulfobulbus	0.0431028	0.00589162	0.160015	0.0164312	0.0551538	0.00641319	0.0646071	0.00272969	0.0495188	0.00127491	0.158117	0.010093	0.102688	0.00735293	0.0359441	0.00978137	0.1751	0.019796	0.0679004	0.0126025	2.41548e-10
Desulfomicrobium	0.0223537	0.00288685	0.0603835	0.00991865	0.0426166	0.00444841	0.024039	0.00676653	0.0185535	0.0020014	0.0824985	0.00884227	0.0856335	0.0167356	0.0304334	0.00431464	0.167736	0.0124423	0.0599803	0.0165761	1.04219e-09
Desulfomonile	0.149254	0.0149849	0.0394228	0.00747838	0.185608	0.0304884	0.170422	0.0224672	0.0533443	0.0107926	0.0605669	0.00717558	0.109428	0.0208012	0.0677794	0.00246454	0.102602	0.00800443	0.138928	0.0160359	2.67779e-07
Desulfovibrio	0.0694617	0.0124027	0.0346662	0.00138191	0.0436867	0.00290077	0.0612823	0.00789289	0.0606617	0.000403691	0.0448073	0.0111274	0.0682821	0.0138813	0.0291894	0.00775802	0.0608684	0.0121771	0.0758016	0.00697521	0.000877304
Desulfovibrionaceae	0.0122435	0.00366705	0.00541819	0.0031367	0.00626536	0.00109251	0.0182869	0.007206	0.0257649	0.00766801	0.0100741	0.0025592	0.0093814	0.0037266	0.0132615	0.00514669	0.0235205	0.0100933	0.0184859	0.00776071	0.0392952
Desulfovirga	0.00420753	0.00302326	0	0	0.00527168	0.000899417	0.0075831	0.00643318	0.00151153	0.00213763	0.0116709	0.0094095	0.00323964	0.00458155	0	0	0.00473196	0.00337726	0.00917775	0.00192045	0.2129
Desulfuromonadales	0.277245	0.0298756	0.275028	0.00230317	0.289157	0.030635	0.312033	0.029539	0.220133	0.00930638	0.241988	0.0273082	0.284578	0.0322471	0.209209	0.0215016	0.392476	0.0354645	0.209126	0.0224712	7.64464e-05
Devosia	0.0137798	0.00657137	0.0237932	0.00844175	0.0153922	0.00758725	0.0417816	0.00632307	0.0319958	0.00390446	0.0160475	0.00418599	0.0299915	0.0021635	0.0145497	0.00153412	0.00849957	0.00439744	0.0136929	0.00346475	0.00020738
DHVEG-1	0.00726393	0.00420102	0.00155851	0.00220406	0.00578882	0.00276112	0.00233526	0.00165129	0.00684238	0.00252628	0.0043219	0.00367182	0.00296202	0.00214301	0.00364732	0.00300833	0.0059435	0.00334649	0.00338781	0.00272598	0.584235
DRC31	0.00197707	0.00279599	0.00207801	0.00293875	0.000993675	0.00140527	0.00408541	0.00297334	0.00310184	0.00247084	0.0034802	0.00246222	0.00194379	0.00274893	0.00147356	0.00208392	0.00411929	0.00415313	0.00377541	0.00279454	0.952281
DS-100	0.0189101	0.00255283	0.0126789	0.00287391	0.00945778	0.00617505	0.00726529	0.00480248	0.0166169	0.00324682	0.0138755	0.00773859	0.0231328	0.00805194	0.00969191	0.00187496	0.0153088	0.00559178	0.029257	0.0107949	0.0621862
DS-18	0.676058	0.0419151	0.354077	0.00775852	0.517651	0.0428556	0.484657	0.0438224	0.37366	0.026889	0.4918	0.0440866	0.462605	0.0923234	0.282122	0.0304704	0.408733	0.0633917	0.506322	0.0451395	4.35231e-05
Dyella	0	0	0	0	0.00240772	0.00340504	0.00211646	0.0015215	0	0	0.00177333	0.00250787	0.00100905	0.00142701	0	0	0.00127657	0.00180534	0	0	0.689165
E2	0.00714861	0.00451982	0.00309877	0.00219127	0.00108801	0.00153868	0	0	0.00911912	0.0029162	0	0	0.00678969	0.00232832	0.00356188	0.00301283	0.00498207	0.00135149	0.00741664	0.0104887	0.337237
EB1017	0.0819942	0.00864783	0.0528059	0.0048362	0.0451097	0.00780532	0.0567714	0.0128449	0.0522433	0.00291762	0.0574747	0.0142839	0.0509576	0.00405548	0.0481774	0.00768736	0.062871	0.0110324	0.0700564	0.00700085	0.0252915
Elbe	0.000774338	0.00109508	0.0025671	0.00363043	0.00269316	0.00200691	0.00422772	0.00102509	0.00165473	0.00234013	0	0	0.00201809	0.00285401	0	0	0	0	0.00621297	0.00581623	0.384387
Ellin329	0.00116151	0.00164262	0.00206585	0.00146085	0.00108801	0.00153868	0.00174755	0.00247141	0.00327608	0.00266139	0	0	0	0	0.00217376	0.00155825	0.00170209	0.00240712	0.00193803	0.00274079	0.829362
Ellin515	1.47661	0.0300461	1.02892	0.074866	1.43233	0.0829458	1.43394	0.0342284	0.70868	0.0484825	1.48758	0.100228	0.988997	0.0806092	0.921091	0.117906	1.27807	0.0440714	1.13446	0.0881366	3.74788e-08
Ellin517	0.100302	0.00936957	0.0899456	0.00853371	0.11816	0.0171543	0.0917643	0.011116	0.086141	0.0129936	0.110371	0.0228235	0.101588	0.0156719	0.0940697	0.0109134	0.120481	0.00548012	0.149577	0.0284253	0.0321863
Ellin5290	0.00125634	0.00177674	0	0	0.00149051	0.0021079	0.00094623	0.00133817	0	0	0	0	0.00129586	0.00183262	0.00119139	0.00168488	0	0	0	0	0.823442
Ellin5301	0.00131804	0.001864	0.00335843	0.00239903	0.00269316	0.00200691	0.00116503	0.00164761	0	0	0	0	0.00533204	0.00504771	0.00110595	0.00156405	0.00279151	0.00211171	0.00116282	0.00164447	0.477784
Ellin6067	0.128666	0.0102836	0.142978	0.0292185	0.086683	0.00384348	0.116942	0.00595352	0.120967	0.0252811	0.152551	0.0177828	0.14762	0.00319715	0.0820759	0.0147815	0.104708	0.0116335	0.168313	0.0113843	0.000607242
Ellin6075	0.570925	0.0531638	0.341779	0.046903	0.51043	0.0651027	0.407253	0.0192568	0.277008	0.0127091	0.4768	0.0394467	0.489866	0.103803	0.421356	0.00897709	0.54258	0.0602541	0.381659	0.0558472	0.00110231
Ellin6529	0.225011	0.0274506	0.187927	0.0106567	0.1641	0.00934286	0.170477	0.00413629	0.251406	0.0416353	0.20585	0.0391092	0.284397	0.0232938	0.200265	0.0313576	0.217351	0.021745	0.241493	0.0344049	0.0122295
Elusimicrobia	0.00678192	0.0022364	0.00285717	0.00223436	0.00907558	0.00410966	0.00845544	0.00205017	0.00793719	0.00212207	0.0130995	0.0075902	0.00525774	0.00400751	0.00566249	0.00358118	0.00930026	0.00431842	0.00380896	0.00288415	0.394705
Elusimicrobiales	0.00382036	0.00270214	0.00595594	0.00134253	0.0101164	0.00373387	0.00633379	0.00455025	0.00217293	0.00307299	0.00587371	0.000927655	0.0103213	0.0038054	0.0117802	0.0033453	0.0106222	0.00177334	0.00232564	0.00328895	0.0462568
Endomicrobia	0.0174459	0.00396852	0.00724852	0.00265844	0.0197873	0.0044763	0.028819	0.00857031	0.0226236	0.00644878	0.00834543	0.00272891	0.0198879	0.00204638	0.0168975	0.00781013	0.0107976	0.00550852	0.00906771	0.00661119	0.0219312
Enterobacteriaceae	0.0332973	0.010529	0.0056902	0.00446623	0.0132927	0.00772798	0.0174631	0.00147526	0.0263952	0.00547399	0.0413282	0.0243972	0.00100905	0.00142701	0.00926251	0.00283613	0.00758349	0.00279003	0.0107301	0.00230932	0.008723
Entotheonellaceae	0.0128821	0.000934111	0.00308052	0.00435652	0.00931385	0.00348491	0.0142962	0.00254042	0.0141909	0.00599839	0.00578514	0.0048949	0.0122418	0.00407327	0.0130761	0.00134376	0.00790157	0.00343947	0.0109424	0.00657733	0.208417
Entotheonellales	0.0272202	0.00422602	0.0118815	0.00379838	0.0213746	0.00516156	0.0173485	0.00283712	0.0100564	0.00161258	0.0234731	0.00249937	0.0178241	0.00802581	0.00696517	0.00261988	0.012866	0.00342032	0.0199357	0.00418527	0.00443593
envOPS12	1.88616	0.0731411	1.14722	0.106979	1.26492	0.112254	1.84214	0.139834	0.826464	0.0259405	1.88526	0.240482	0.846706	0.151438	1.25543	0.203228	1.26138	0.0341134	0.948214	0.0857261	3.86686e-07
Epsilonproteobacteria	0.00561813	0.00414718	0.041649	0.00246077	0.0117956	0.000266826	0.0331125	0.00982472	0.0281621	0.00381248	0.0168348	0.00842339	0.0904376	0.018142	0.0526485	0.00635028	0.0841329	0.0156812	0.0106573	0.00268415	1.50637e-07
Epulopiscium	0.00364106	0.0028537	0.00206585	0.00146085	0.0325766	0.00364224	0.00845804	0.00250542	0.00684238	0.00252628	0.00208343	0.00152137	0.0100711	0.00286062	0.00752273	0.00302616	0.00236598	0.00168863	0.0122096	0.00205451	3.64151e-08
Erwinia	0.00260524	0.00247445	0.00596792	0.00737762	0.0132234	0.014688	0.00175534	0.00248243	0.000503844	0.000712543	0.0279074	0.0237631	0	0	0.00532531	0.00268698	0.00377054	0.00273146	0.00458605	0.00189901	0.220933
Erythrobacteraceae	0.00842543	0.00377695	0.0168349	0.00389143	0.00708823	0.00366966	0.00480764	0.00222385	0.0187027	0.00410264	0.0203814	0.00577072	0.0259879	0.00301819	0.0086714	0.00261779	0.0161578	0.00369839	0.0206849	0.00519233	0.000681412
EtOH8	0	0	0	0	0	0	0	0	0	0	0	0	0.00129586	0.00183262	0	0	0.00400597	0.000671604	0	0	0.000105913
EubF1	0.00466677	0.00236688	0.00491693	0.00038077	0.00420397	0.00402577	0.00258957	0.00185635	0.00251922	0.00356272	0.00177333	0.00250787	0.00100905	0.00142701	0.00787439	0.00349823	0.00346127	0.000260625	0.00155418	0.00219795	0.340495
Euzebya	0.0152051	0.00240395	0.0124071	0.00211819	0.0174429	0.00541987	0.0114826	0.00178291	0.0365721	0.00540566	0.010594	0.0106323	0.023271	0.00452183	0.0171528	0.00368402	0.0239825	0.00438178	0.03028	0.00435632	0.00137044
EW055	0.0200615	0.00447319	0	0	0	0	0.0100988	0.00238106	0	0	0	0	0.00201809	0.00285401	0.000982371	0.00138928	0	0	0	0	5.42385e-08
Exiguobacterium	0.00265886	0.00232024	0.00258535	0.00194062	0	0	0.00117023	0.00165495	0.00321399	0.00270553	0.00119676	0.00169247	0.00166617	0.00235632	0	0	0	0	0	0	0.439854
FAC87	0.0184385	0.00115179	0.0169587	0.00453976	0.00680936	0.00143919	0.0144333	0.00196334	0.00360569	0.0030951	0.00438867	0.00122713	0.00302714	0.00428102	0.00749908	0.00152805	0.00702998	0.00602155	0.000775212	0.00109632	0.000212893
FAC88	0.0104025	0.00209828	0	0	0.0101409	0.00485059	0.00762381	0.00219131	0.0022063	0.00312018	0.00688219	0.0021123	0.00345735	0.00250086	0.00491957	0.000386118	0.00704172	0.000801958	0.00155042	0.00219263	0.00598173
Fibrobacteraceae	0	0	0	0	0.0164737	0.00538439	0.00116503	0.00164761	0.00110315	0.00156009	0.00170686	0.00241387	0	0	0.00641678	0.00457216	0	0	0	0	8.81878e-05
Fibrobacteres	0	0	0	0	0.00570105	0.0040439	0	0	0	0	0	0	0	0	0	0	0	0	0	0	0.00942039
Fimbriimonadaceae	0.0260668	0.00405904	0.0126487	0.00594911	0.0220039	0.00607547	0.0197141	0.00421242	0.0223107	0.00311083	0.0276734	0.000536276	0.0221145	0.00794803	0.0243797	0.0123877	0.0202317	0.00510746	0.0107282	0.00129279	0.22226
Fimbriimonas	0.00974348	0.00243989	0.00309269	0.0025153	0.00936102	0.00221118	0.00857004	0.00236539	0.00748942	0.00102184	0.00445514	0.00332357	0.016699	0.00301702	0.0155511	0.00342214	0.00528254	0.00180562	0.00465879	0.00380696	0.00130051
Flammeovirgaceae	0.00116151	0.00164262	0	0	0.00108801	0.00153868	0.00328149	0.000313171	0	0	0.0245818	0.00800533	0	0	0	0	0	0	0.0053296	0.000951336	1.2274e-06
Flavihumibacter	0.0185869	0.00442882	0.0168106	0.00122465	0.0108694	0.00451143	0.0117317	0.00333187	0.0144189	0.00252408	0.00862229	0.00148724	0.0124828	0.00516685	0.00645491	0.000829075	0.0122109	0.00299181	0.00310461	0.00219529	0.007349
Flavisolibacter	0.614624	0.0382729	0.410432	0.0626805	0.619017	0.0403896	0.52017	0.0467527	0.618402	0.0521951	0.465966	0.0818663	0.564634	0.0446679	0.346126	0.0534723	0.361988	0.0257492	0.526455	0.0458639	0.000140754
Flavobacteriaceae	0.0109255	0.00481021	0	0	0.00309566	0.00219346	0.00874554	0.00890774	0	0	0.00221667	0.00313484	0	0	0	0	0	0	0	0	0.0412479
Flavobacteriales	0.0363823	0.0127504	0.0309121	0.0047234	0.043111	0.00942772	0.0448549	0.00967126	0.0479702	0.00905125	0.0620408	0.00336159	0.0272423	0.0127566	0.035388	0.00578565	0.0329756	0.00383403	0.0326094	0.00623751	0.0314696
Flavobacterium	0.00797657	0.00696071	0.0376655	0.00547451	0.0213925	0.00397161	0.00412092	0.00300825	0.066354	0.0162879	0.0120693	0.00414081	0.00563724	0.00310277	0.0520878	0.00810515	0.0138509	0.0028968	0.0921946	0.014315	3.07325e-08
Flectobacillus	0.00247955	0.00176376	0	0	0	0	0.00947297	0.00566113	0	0	0.00170686	0.00241387	0	0	0.00110595	0.00156405	0	0	0.00723408	0.00184464	0.00320914
Fluviicola	0.0187103	0.00215603	0.0231439	0.00321136	0.0936632	0.00757347	0.0319094	0.00580082	0.0381767	0.00382519	0.0115709	0.00692751	0.00792376	0.0056059	0.127417	0.00420625	0.0175418	0.00271976	0.030593	0.00486696	1.05212e-13
Formivibrio	0.000774338	0.00109508	0.001039	0.00146937	0.0290833	0.00861806	0.0196915	0.00238576	0.00893654	0.00398875	0.00763562	0.00404422	0.00497092	0.00375706	0	0	0.00194633	0.0014084	0.00466067	0.005037	1.75155e-05
Fusibacter	0.064369	0.0011515	0.0187769	0.00389091	0.0732148	0.0067749	0.0888153	0.0138978	0.0393981	0.0033041	0.0355091	0.00387667	0.0203415	0.0037887	0.0552898	0.00827443	0.0243569	0.00349681	0.0521538	0.00934217	6.55249e-08
Fusobacteriales	0.0648568	0.0108491	0.02357	0.00469682	0.127218	0.00794219	0.422836	0.0226404	0.0750162	0.00493947	0.0873188	0.0158269	0.0789256	0.0232468	0.293968	0.0232237	0.0273225	0.0117072	0.0785948	0.00688171	2.65776e-14
Gaiellaceae	0.100058	0.0145469	0.0831375	0.0126057	0.0787881	0.00412102	0.0802184	0.00731505	0.131275	0.023922	0.086134	0.0048413	0.111145	0.0153908	0.0813071	0.00990997	0.0885527	0.00984646	0.125808	0.00725495	0.00284222
Gaiellales	0.0253893	0.00676902	0.0342521	0.00989739	0.0190815	0.00498409	0.0194727	0.00290874	0.0514448	0.00713974	0.0247148	0.00519777	0.05275	0.0200261	0.0250722	0.0107235	0.0318694	0.00442385	0.0308093	0.0117897	0.0295285
Gallionella	0.0108407	0.0153311	0.0086771	0.00350676	0.0164444	0.0117223	0.055602	0.00475585	0.122592	0.00551238	0.0190394	0.00684235	0.131108	0.0454	0.0437776	0.031572	0.00699344	0.00528262	0.0130651	0.00906219	1.14326e-05
Gammaproteobacteria	0.482125	0.0662009	0.660097	0.054237	0.556617	0.0241664	0.489991	0.00939683	0.496606	0.0418129	0.650196	0.0197875	0.387383	0.0322062	0.898212	0.0757348	0.617238	0.035719	0.467876	0.0587273	3.80597e-07
Gemm-1	0.0959715	0.00613884	0.0722563	0.0129772	0.0550343	0.0156599	0.0725764	0.00487501	0.082076	0.0136758	0.067039	0.0069227	0.0849669	0.0067521	0.0505343	0.00755701	0.0774891	0.0163526	0.113493	0.0070172	0.000951304
Gemm-2	0.00341043	0.00331884	0.00517659	0.00447088	0.00557742	0.00185773	0.00116503	0.00164761	0.00209416	0.00148393	0.00372352	0.0029375	0	0	0.00315613	0.0024244	0.00461278	0.00365384	0.00652972	0.00205358	0.4225
Gemm-3	0.0397584	0.00994302	0.0311534	0.0111255	0.0293191	0.00722427	0.0272233	0.00475654	0.0796963	0.00570297	0.0331038	0.000902129	0.052411	0.00740185	0.0287745	0.00200107	0.0397277	0.0106363	0.045842	0.00287545	4.3856e-05
Gemm-5	0.589605	0.0679145	0.365686	0.00390456	0.487052	0.0685955	0.509179	0.0372728	0.474642	0.0277468	0.449342	0.0376868	0.558705	0.039597	0.302225	0.0295343	0.482861	0.0346183	0.611768	0.033285	3.41374e-05
Gemmata	0.00193585	0.0027377	0.00205368	0.00290435	0.00108801	0.00153868	0.00211126	0.00151675	0.00685907	0.00171495	0.00177333	0.00250787	0.00100905	0.00142701	0.00285032	0.00209524	0.00163412	0.002311	0.005434	0.0039602	0.348413
Gemmatimonadetes	0.24066	0.0108636	0.214047	0.00892079	0.1726	0.0192941	0.197306	0.00773395	0.251227	0.026328	0.247607	0.0250089	0.299157	0.0238917	0.125878	0.0129714	0.258897	0.0380113	0.303016	0.00328712	2.94916e-06
Gemmatimonas	0.00154868	0.00219016	0.00363651	0.00514281	0	0	0.00117023	0.00165495	0.00108647	0.0015365	0.00512029	0.00124913	0.00381847	0.00308995	0.00356188	0.00301283	0.00382175	0.00278095	0.00225854	0.00181732	0.675047
Geobacter	1.89077	0.111898	0.500356	0.0326393	2.07203	0.258693	2.74077	0.168474	0.719709	0.0203444	0.979328	0.0776761	0.899898	0.0613455	0.6838	0.0467257	1.15837	0.119974	1.09189	0.0798372	9.64133e-12
Geobacteraceae	0.65753	0.131512	0.184037	0.0115216	0.902591	0.150681	0.944184	0.0538594	0.288976	0.0247733	0.297715	0.0302973	0.364663	0.0506702	0.276511	0.0132201	0.442149	0.0202041	0.384919	0.0761169	2.98977e-08
Geodermatophilaceae	0.00514878	0.00364387	0	0	0	0	0	0	0.00201538	0.00285017	0.00239352	0.00338495	0	0	0.0022119	0.0031281	0.00249397	0.0020126	0.00543964	0.00769281	0.658179
Geosporobacter	0.00352574	0.00254769	0.00206585	0.00146085	0.00208168	0.0014765	0.00328668	0.00288391	0.00857588	0.00219934	0.00464372	0.00218092	0.00812729	0.00309066	0.0126277	0.00168809	0.00485115	0.00350706	0.00607126	0.0020002	0.0103188
Gitt-GS-136	0.0429794	0.00360423	0.0381665	0.00626035	0.0316731	0.0041598	0.0345625	0.00483542	0.052229	0.00404113	0.038002	0.0107576	0.0644495	0.00322799	0.0368311	0.00274226	0.0511851	0.00656949	0.0518797	0.00461016	0.000434458
GKS2-174	0	0	0	0	0.00160515	0.00227002	0.00141935	0.00200726	0	0	0	0	0	0	0	0	0.00108941	0.00154066	0.00310461	0.00219529	0.30995
Glycomyces	0	0	0	0	0.000993675	0.00140527	0.00116503	0.00164761	0.00527478	0.00402902	0	0	0.00418878	0.00314217	0	0	0.00108941	0.00154066	0	0	0.0966242
GN02	0.00357936	0.00284826	0.00388401	0.0011106	0.0117687	0.00421701	0.00656038	0.00154876	0.00418831	0.00296786	0.00512029	0.00124913	0.00331395	0.00250471	0.00681116	0.00411372	0.00321703	0.00260604	0.00652596	0.00278693	0.184421
GN03	0	0	0	0	0	0	0.00117023	0.00165495	0.00110315	0.00156009	0.00208343	0.00152137	0.00129586	0.00183262	0	0	0.000851046	0.00120356	0	0	0.569702
GN04	0.00247955	0.00176376	0.00337667	0.00240875	0.00470737	0.00344745	0.00772282	0.00451232	0.00328442	0.00232264	0.000886666	0.00125394	0.00317974	0.00225617	0.00438566	0.00161148	0.00194046	0.00140283	0.00765899	0.00118454	0.194543
GN15	0.105165	0.0171175	0.095626	0.0188145	0.103802	0.00776176	0.0797323	0.00118871	0.0685845	0.00355436	0.0772346	0.00941051	0.0628015	0.00874408	0.0945227	0.0059473	0.108995	0.0107706	0.0549154	0.00553976	0.000477831
GOUTA19	0.242302	0.00944266	0.0628085	0.0121133	0.197075	0.0265038	0.150158	0.0143726	0.129123	0.00966468	0.090012	0.0172804	0.103887	0.013418	0.0942283	0.00978392	0.0834909	0.00152722	0.166401	0.0117365	5.947e-09
GOUTA4	0.00203068	0.00155252	0	0	0	0	0	0	0.00108647	0.0015365	0.00119676	0.00169247	0	0	0	0	0.00109528	0.00154897	0.00155042	0.00219263	0.643216
Gracilibacter	0.000774338	0.00109508	0.00362435	0.00320444	0.00527168	0.000899417	0.00327889	0.00145732	0.00371783	0.00276319	0	0	0.00180038	0.0016	0.000982371	0.00138928	0.00108941	0.00154066	0	0	0.0886594
Gracilibacteraceae	0.00286672	0.00204666	0.00981562	0.00382937	0.0120339	0.00170545	0.0077384	0.00454598	0.026974	0.00946539	0.0091539	0.00386267	0.0218734	0.0023186	0.0133942	0.00711674	0.00668417	0.00283612	0.0265473	0.00997012	0.00434458
GW-28	0.00116151	0.00164262	0.00958637	0.00535153	0.00671503	0.00262963	0	0	0.00852213	0.00409199	0.00328018	0.00296407	0.00945571	0.00121316	0.00783167	0.00362269	0.00583312	0.00186721	0	0	0.0150344
H-178	0.00567174	0.00256107	0.00309877	0.00219127	0.00108801	0.00153868	0.00117023	0.00165495	0	0	0.00597372	0.0017371	0.0120892	0.000340566	0.00641678	0.00457216	0	0	0	0	0.000223051
H39	0.011805	0.00232464	0.001039	0.00146937	0.00160515	0.00227002	0.00538756	0.00428551	0.00211084	0.00149716	0.0212228	0.0060784	0.00656278	0.00369491	0.00266495	0.00191583	0.0054076	0.00151472	0.012245	0.0012276	9.2878e-05
Haliangiaceae	0.0166898	0.00785313	0.0155119	0.00330038	0.0164289	0.00259781	0.0187886	0.00879188	0.0208674	0.011241	0.0203365	0.00403688	0.040854	0.00436759	0.0162163	0.00784027	0.0178452	0.0034329	0.0214955	0.00635197	0.0565789
Haliscomenobacter	0.0154974	0.00575753	0.0122771	0.00325205	0.00160515	0.00227002	0.0123194	0.00149602	0.00639461	0.000249777	0.0933283	0.0192166	0.00267521	0.00205575	0.0137954	0.00385665	0.0163223	0.00750384	0.00769254	0.00229285	1.78069e-08
Haloferula	0	0	0.00363633	0.00514255	0	0	0.00561415	0.00242083	0.00110315	0.00156009	0.00372352	0.0029375	0	0	0.00165893	0.00234607	0.000851046	0.00120356	0	0	0.233502
Halomonas	0.00546159	0.00428055	0.016705	0.00310322	0.00160515	0.00227002	0.098159	0.00860434	0.052901	0.0106302	0.00527533	0.000112633	0.00627597	0.00114435	0.00119139	0.00168488	0.0054076	0.00151472	0.0201107	0.0109597	9.70469e-11
Helicobacter	0	0	0.00866513	0.0046309	0	0	0	0	0	0	0	0	0	0	0.00613461	0.00510985	0.00667242	0.00472105	0	0	0.0160686
Herpetosiphonales	0.0189205	0.00192079	0.0169101	0.00665178	0.00794454	0.00364461	0.00845025	0.00351079	0.02004	0.00515023	0.0173993	0.00541549	0.0377719	0.00469309	0.0159332	0.00945815	0.0124661	0.00991356	0.0234317	0.00557822	0.010036
HOC36	0.00881032	0.00375506	0.0100935	0.00480947	0.00515704	0.00377751	0.0105416	0.00283597	0.0171995	0.00504499	0.00297009	0.00221571	0.00872428	0.00360809	0.0130493	0.00750308	0.00376173	0.00272775	0.00917587	0.00019531	0.0940864
Holophagaceae	0.0143999	0.00185834	0.0143551	0.00075763	0.0241621	0.00413517	0.022301	0.00514783	0.0155865	0.00450952	0.0188062	0.0111855	0.0100944	0.0036911	0.0438467	0.00500954	0.0244722	0.00820903	0.0100201	0.00404877	0.000814223
Holophagales	0.00241785	0.00171362	0	0	0.00439507	0.00315014	0.0036478	0.00258485	0	0	0.00379029	0.00101444	0.00410528	0.00318909	0.00442838	0.00105911	0.000851046	0.00120356	0.000775212	0.00109632	0.127858
HTCC2089	0.0386439	0.00706509	0.0587494	0.00865705	0.0268284	0.00215883	0.0302608	0.0016334	0.0350188	0.00370293	0.0547915	0.0141953	0.0283346	0.00304713	0.0406447	0.00414142	0.0675614	0.0177543	0.0283009	0.00304153	0.00104953
Hydrogenophaga	0.131112	0.0190068	0.205711	0.0192914	0.0862985	0.0167578	0.181351	0.0119507	0.520233	0.0294996	0.151534	0.0181667	0.122079	0.0466212	0.143455	0.0107623	0.200787	0.0197582	0.36366	0.0232365	3.58952e-11
Hydrogenophilaceae	0.00375638	0.00399667	0.0235094	0.0066332	0.00990259	0.00501238	0.00269638	0.000717347	0.00489142	0.00276061	0.0131546	0.00941833	0.0142365	0.00794281	0.00838152	0.00662893	0.00217883	0.00308133	0.00574699	0.00530183	0.0473969
Hyphomicrobiaceae	0.273595	0.01645	0.296894	0.0271906	0.294347	0.028173	0.218997	0.0242752	0.424841	0.00691187	0.246143	0.0306751	0.409768	0.0162922	0.175363	0.0208535	0.314056	0.00916785	0.52954	0.0419561	1.90219e-09
Hyphomicrobium	0.0547867	0.0119294	0.102175	0.0148633	0.0533469	0.0091995	0.0615998	0.00693131	0.111126	0.00599129	0.0789196	0.00878603	0.0607053	0.00721931	0.0765034	0.00841131	0.143748	0.013642	0.0677869	0.0295709	5.59892e-05
Hyphomonadaceae	0.0271254	0.00400675	0.0324644	0.00318427	0.019693	0.00245729	0.0221518	0.0104231	0.0171207	0.00254757	0.0228414	0.000989396	0.0146993	0.00673811	0.0214767	0.00361509	0.0307317	0.0032455	0.0171143	0.00560023	0.0402845
Hyphomonas	0.00940764	0.00238699	0.00943821	0.00106327	0.00576852	0.000712436	0.0110147	0.00228709	0.00689011	0.00138304	0.0230965	0.00246415	0.00259171	0.00366524	0.0071124	0.000980288	0.00716971	0.00306345	0.00807827	0.00349048	3.04673e-05
I025	0.000774338	0.00109508	0	0	0.00312253	0.00221475	0.00328409	0.00147053	0	0	0	0	0.00331395	0.00250471	0.00110595	0.00156405	0.00127657	0.00180534	0	0	0.124532
Iamia	0.0230228	0.00701017	0.0191482	0.00196542	0.0171616	0.00319239	0.0225224	0.00354132	0.0328898	0.0110354	0.0167241	0.00703234	0.0432329	0.0125916	0.0214958	0.00293148	0.0380177	0.00350085	0.040477	0.00397214	0.00423664
Iamiaceae	0.00352574	0.00254769	0.00662342	0.00557378	0.00503341	0.00173457	0.0107855	0.00286939	0.00962296	0.00243214	0.00735876	0.00163399	0.00573889	0.00415809	0.00307069	0.00241265	0.00545881	0.00407938	0.0110822	0.000487166	0.207222
Idiomarinaceae	0.00475124	0.000697762	0.00854737	0.00388509	0.00108801	0.00153868	0.0552106	0.00709231	0.0111428	0.000903077	0.0104839	0.00391605	0.00100905	0.00142701	0	0	0	0	0.00458417	0.00379893	1.20745e-10
Ignavibacteriaceae	0.38561	0.0156533	0.212494	0.0105531	0.484583	0.0289425	0.400455	0.00748037	0.244663	0.0303663	0.264156	0.0178332	0.173867	0.0241622	0.31234	0.0504617	0.248414	0.0242083	0.266605	0.024216	2.69589e-08
Ignavibacteriales	0.0154769	0.00174391	0.00154026	0.00217826	0.0116379	0.0100302	0.0237308	0.00693634	0.00808872	0.00287784	0.00640562	0.00455883	0.00333233	0.00471263	0.00614139	0.00482529	0.00382971	0.00541602	0.00155042	0.00219263	0.0127189
IIb	0.0206462	0.00267541	0.0138296	0.00246689	0.0161232	0.00340217	0.0120729	0.00264362	0.00984876	0.00748659	0.00983048	0.00339991	0.0104648	0.00240983	0.00905349	0.00405811	0.0103838	0.000781875	0.0138999	0.00694226	0.24744
iii1-15	0.702312	0.0362266	0.656589	0.017096	0.637293	0.0198148	0.547695	0.0284812	0.695052	0.0354502	0.611018	0.059917	0.84044	0.140645	0.455884	0.0226756	0.743098	0.108315	0.971852	0.0917463	0.000100349
Inhella	0.00230254	0.00108911	0	0	0.00208168	0.0014765	0.00269638	0.000717347	0.00110315	0.00156009	0.0260988	0.0118693	0	0	0	0	0	0	0	0	9.98981e-05
Intrasporangiaceae	0.0280998	0.0070584	0.0208184	0.0016852	0.0248679	0.00604923	0.0308338	0.0131051	0.0371213	0.00407687	0.0237949	0.00429748	0.0831156	0.00988978	0.0220724	0.0034076	0.0286662	0.00308924	0.0456483	0.0146354	2.12163e-05
JdFBGBact	0.00875899	0.0012797	0	0	0.00160515	0.00227002	0.00940167	0.00338833	0.00640295	0.00140457	0.00969724	0.00142678	0.00533204	0.00504771	0.0146733	0.00254644	0.00596111	0.00470451	0	0	0.00126333
JG30-KF-CM45	0.359897	0.0418335	0.327622	0.0334344	0.318662	0.0236384	0.273821	0.0157909	0.554041	0.0515611	0.268587	0.0762312	0.511395	0.0577241	0.432111	0.037917	0.280764	0.0280892	0.510914	0.0361593	8.80591e-06
JH-WHS47	0.0131848	0.00327752	0.0166624	0.00648241	0.0214892	0.00158771	0.0236953	0.00131089	0.0115906	0.00361641	0.0187296	0.00198133	0.0212814	0.00850038	0.0100909	0.00434945	0.0310213	0.00494838	0.020396	0.00657469	0.0197618
JH-WHS99	0.00125634	0.00177674	0	0	0	0	0.00116503	0.00164761	0	0	0.000886666	0.00125394	0.00151357	0.00214051	0.00110595	0.00156405	0.00127657	0.00180534	0.00342136	0.00248253	0.611648
JTB36	0.00592312	0.00255014	0	0	0.00108801	0.00153868	0	0	0	0	0	0	0	0	0.00119139	0.00168488	0	0	0	0	0.00118424
Kazan-3B-09	0.00209238	0.00162248	0.00181817	0.00257127	0.0035925	0.00258305	0.00350029	0.00285375	0.002598	0.0019094	0	0	0	0	0.00426208	0.00115883	0.00249397	0.0020126	0	0	0.256402
Kazan-3B-28	0	0	0	0	0.000993675	0.00140527	0.00328149	0.000313171	0	0	0	0	0.00129586	0.00183262	0	0	0	0	0	0	0.00705972
KD8-87	0.00719994	0.000929171	0.0118997	0.000703076	0	0	0.00444652	0.00181945	0.00622037	0.00415211	0.0116373	0.00569538	0.00663709	0.00176152	0.00751814	0.00328334	0.0136638	0.00205962	0.00233127	0.00329692	0.00523788
Kineosporiaceae	0.00647922	0.0047615	0.00257319	0.00261557	0.00546278	0.00219298	0.00644579	0.00359359	0.00625976	0.0031227	0.00641705	0.00200256	0.00728502	0.00170249	0.00779354	0.00335573	0.00522925	0.00445028	0.00755647	0.00451821	0.929015
koll13	0.000774338	0.00109508	0.00102684	0.00145217	0.000993675	0.00140527	0.00116503	0.00164761	0	0	0.000886666	0.00125394	0.00100905	0.00142701	0.00110595	0.00156405	0.00109528	0.00154897	0	0	0.986423
Koribacteraceae	0.129772	0.00807358	0.0852704	0.00804104	0.0920939	0.0209548	0.0973065	0.0170472	0.0924461	0.00666341	0.0971844	0.00671181	0.100568	0.00610233	0.0941535	0.018407	0.0879283	0.0029774	0.1043	0.0228181	0.205331
Kouleothrixaceae	0.333137	0.0443446	0.263947	0.0266381	0.358803	0.0749438	0.243892	0.0342314	0.38588	0.0393573	0.198745	0.0326143	0.408737	0.123244	0.354878	0.0123415	0.225774	0.0418946	0.415709	0.0436759	0.00859504
Kribbella	0.00451023	0.000920439	0.00387185	0.00275296	0.0110874	0.00256156	0.00598306	0.00216701	0.00437923	0.00309685	0.00354667	0.00501574	0.0212345	0.00866535	0.00645491	0.000829075	0.00443443	0.000827799	0.00921317	0.00337831	0.00788507
KSB3	0.00714632	0.00343704	0.00516461	0.00365212	0.00108801	0.00153868	0.0193503	0.00379806	0.00100769	0.00142509	0.00259353	0.002091	0.00129586	0.00183262	0.0159264	0.00331629	0.0103897	0.00280707	0.00613836	0.0022391	2.37177e-05
Lachnospiraceae	0.0572763	0.00864967	0.0272756	0.00358851	0.0698206	0.00863857	0.0784431	0.0116863	0.0814692	0.00463399	0.021101	0.00776357	0.0856422	0.00908936	0.0937059	0.0192557	0.0437023	0.00809216	0.0546732	0.00629819	6.41085e-06
Lacibacter	0.00708462	0.000915595	0.00517678	0.00447112	0.00269316	0.00200691	0.00750661	0.00158692	0.00217293	0.00307299	0.0115591	0.00159329	0.00830326	0.00178742	0.0110687	0.00437308	0.0104912	0.00600019	0.0167621	0.00365655	0.016562
Lactobacillus	0	0	0	0	0	0	0	0	0.00693784	0.000887423	0	0	0	0	0.0066357	0.0093843	0	0	0	0	0.161312
LCP-6	0.405433	0.0670149	0.130326	0.0161151	0.294948	0.0110296	0.38196	0.0688098	0.127608	0.0049673	0.289435	0.011561	0.176108	0.0224146	0.125397	0.0214182	0.24507	0.00367139	0.221071	0.00978954	3.52072e-07
LD1-PA13	0.0152154	0.00205055	0.00492302	0.00134114	0.00879671	0.00353934	0.00892596	0.00306805	0.00211084	0.00149716	0.012279	0.00597501	0.00577145	0.0014291	0.0022119	0.0031281	0.00303574	0.00034133	0.0129569	0.0042394	0.00415101
LD19	0.0200511	0.00197983	0.00272725	0.00385691	0.0119598	0.00384542	0.00644838	0.00218263	0.00424438	0.000676753	0.0108275	0.00394612	0.00747937	0.00365609	0.00332243	0.00153459	0.00194046	0.00140283	0.00910125	0.00644028	0.00204905
Leadbetterella	0	0	0	0	0	0	0.00270157	0.00215203	0	0	0	0	0.00295283	0.00238122	0	0	0	0	0	0	0.0435131
Legionellales	0.00929232	0.00126195	0.00622168	0.00337779	0	0	0.00809952	0.0036015	0	0	0.00438867	0.00122713	0	0	0.00611096	0.00201007	0.00108941	0.00154066	0.012914	0.00586757	0.00107852
Lentisphaerae	0.00724116	0.00390009	0.00646328	0.000931473	0.0290987	0.0068067	0.025896	0.00559561	0.0123248	0.00237485	0.0168009	0.00478936	0.0318426	0.00834946	0.0154657	0.00609118	0.0188389	0.00682163	0	0	0.000218815
Leptolyngbya	0.0988884	0.0217323	0.173394	0.0147269	0.117616	0.0134503	0.114441	0.0236712	0.137625	0.00765006	0.13223	0.0265204	0.0920487	0.0123842	0.337242	0.02408	0.254049	0.00455789	0.127279	0.018284	2.4977e-09
Leptonema	0.0209099	0.00499978	0.00491085	0.00130082	0.00815594	0.00116071	0.0280021	0.00380003	0.021309	0.00342163	0.010794	0.00534222	0.00360076	0.0032	0.0117993	0.00526107	0.0112949	0.00291134	0.00620733	0.00477965	0.000114428
Leptothrix	0	0	0	0	0	0	0.00153134	0.00116966	0.000551575	0.000780045	0.00375705	0.00313792	0	0	0.00196474	0.00277857	0	0	0	0	0.212196
Limnobacter	0	0	0.00389009	0.00169174	0.00108801	0.00153868	0	0	0.0175768	0.00140014	0	0	0.00166617	0.00235632	0	0	0	0	0	0	3.74727e-10
Luteolibacter	0.158417	0.00658943	0.302104	0.0198697	0.162657	0.00660572	0.0879785	0.0127255	0.188918	0.0145828	0.326538	0.0247963	0.171868	0.0167793	0.239075	0.0282203	0.491926	0.0420424	0.117505	0.0272591	7.90296e-11
Lyngbya	0	0	0	0	0	0	0	0	0	0	0.231895	0.0256578	0	0	0	0	0	0	0	0	1.2926e-14
Lysinibacillus	0.00265886	0.00232024	0.00462079	0.00653478	0.00576852	0.000712436	0.00783482	0.00436502	0.00963965	0.00164628	0.000886666	0.00125394	0.00794214	0.00161394	0.00396085	0.00371764	0.000851046	0.00120356	0.0156645	0.00521308	0.0170545
Lysobacter	0.00125634	0.00177674	0.00747796	0.00461421	0	0	0.00153134	0.00116966	0.00728413	0.00491098	0.00129676	0.0010455	0.00546127	0.00522152	0.00479141	0.00407197	0.00272353	0.00385166	0	0	0.264594
M2PT2-76	0.00475124	0.000697762	0.00361827	0.00264191	0.00423084	0.000884363	0.0036452	0.00160717	0.00321399	0.00270553	0.0167462	0.0045313	0.0108532	0.00469588	0.00705061	0.000306759	0.00279151	0.00211171	0	0	0.000381078
Macellibacteroides	0.00116151	0.00164262	0.0113863	0.000766677	0.0396218	0.0101133	0.0340997	0.00622166	0.013853	0.00210552	0.00297009	0.00221571	0.00966423	0.00601903	0.028062	0.0110275	0.00540173	0.00149746	0.00310837	0.00439589	1.4682e-05
Magnetospirillum	0.0288124	0.0089632	0.0131742	0.00558543	0.0222918	0.000483442	0.0324841	0.000782184	0.021272	0.00492146	0.0249916	0.0027104	0.0609832	0.0162511	0.0173146	0.00444381	0.0244257	0.00951736	0.0107971	0.00448814	0.000312225
Marinibacillus	0.00761796	0.00149953	0.0206948	0.00766	0.000802575	0.00113501	0.0184119	0.000748947	0.0279318	0.00712586	0.00239352	0.00338495	0.000504523	0.000713503	0.00219283	0.00080574	0.000425523	0.00060178	0.00187093	0.00188444	1.58081e-06
Marinilabiaceae	0	0	0	0	0.00610355	0.00554266	0.00270157	0.00215203	0	0	0	0	0	0	0.00119139	0.00168488	0.000851046	0.00120356	0.00155042	0.00219263	0.203093
Massilia	0.00753578	0.00412213	0.00102684	0.00145217	0.00361936	0.00259602	0.00233526	0.00165129	0.00209416	0.00148393	0.00553039	0.0016766	0.00252262	0.00356752	0.00119139	0.00168488	0.00468454	0.00493102	0.00426742	0.00333475	0.52164
MB-A2-108	0	0	0.00181817	0.00257127	0	0	0.00116503	0.00164761	0.00584304	0.000650717	0	0	0	0	0.00147356	0.00208392	0	0	0.00455439	0.00177726	0.00265599
mb2424	0.0949792	0.00550729	0.0723435	0.0125213	0.0976272	0.0132237	0.0685736	0.0160584	0.111062	0.00427151	0.0788065	0.0231035	0.09788	0.00879223	0.0681769	0.0136114	0.105303	0.00637673	0.137619	0.0224829	0.00336813
MBNT15	0.0236614	0.00289606	0.0138296	0.00246689	0.0265901	0.00366645	0.0268899	0.00791391	0.02523	0.00781225	0.0249134	0.00488149	0.0321439	0.00428827	0.0174809	0.00525174	0.0229611	0.00406389	0.0444687	0.0073591	0.00415711
MCG	0.0344078	0.0048638	0.0404987	0.018347	0.0496934	0.0207452	0.0446214	0.0165213	0.0568075	0.0120205	0.0383241	0.00301302	0.0491296	0.0064912	0.0340435	0.0128179	0.0398902	0.00383566	0.0425249	0.015054	0.787256
Meiothermus	0.0190998	0.00515849	0.00362435	0.00320444	0	0	0.00211646	0.0015215	0	0	0.000886666	0.00125394	0	0	0.00374725	0.00343321	0.0124522	0.00204578	0	0	2.78087e-06
Methanobacteriales	0.00418476	0.00324497	0.00102684	0.00145217	0.00208168	0.0014765	0.00469564	0.0033206	0.00587408	0.00280557	0.00290362	0.00214612	0.00252262	0.00356752	0.00368546	0.00275845	0.00194633	0.0014084	0.000775212	0.00109632	0.612307
Methanobacterium	0.0627382	0.00825607	0.286214	0.0859357	0.260929	0.0893894	0.129451	0.0141144	0.341984	0.0435535	0.138156	0.0176156	0.350157	0.0619217	0.371959	0.0150603	0.206003	0.00979168	0.159842	0.039151	4.98948e-05
Methanocella	0.0610924	0.00471477	0.187927	0.0578799	0.139064	0.0288721	0.119549	0.0203764	0.23049	0.0166559	0.0991785	0.0104347	0.277573	0.0413764	0.15748	0.00658049	0.197994	0.00813472	0.100675	0.0290977	1.57276e-05
Methanomassiliicoccaceae	0.00418476	0.00324497	0.0327754	0.0202596	0.0298004	0.0080186	0.0106562	0.00503457	0.0414218	0.00245185	0.0209684	0.00820909	0.0358686	0.0155224	0.015478	0.0036541	0.0200408	0.00760601	0.00992129	0.00390543	0.0196201
Methanomassiliicoccus	0.00241785	0.00171362	0.054186	0.00554279	0.0198238	0.0117856	0.00808913	0.00215204	0.0312306	0.00477519	0.0134657	0.00396519	0.0322403	0.0130315	0.015722	0.00290689	0.0393534	0.00487932	0.0144402	0.00548997	1.8794e-05
Methanomicrobiales	0.0176047	0.00895062	0.0636327	0.0260566	0.0596504	0.0141426	0.0397269	0.0117101	0.0698406	0.0140934	0.0344003	0.00628528	0.158519	0.0256063	0.0403343	0.00556789	0.0655995	0.0121522	0.0456072	0.0124121	8.1888e-06
Methanosaeta	0.377356	0.0100021	1.15044	0.227099	1.74216	0.19442	0.809916	0.132581	1.23737	0.014124	0.758443	0.0627082	1.74921	0.301796	1.86794	0.1768	1.33377	0.10118	0.434642	0.050446	7.13733e-08
Methanosarcina	0.0271153	0.0058009	0.0335848	0.00997552	0.032161	0.0113121	0.0282824	0.0150967	0.0604192	0.00746312	0.02283	0.00488782	0.0503186	0.0111512	0.0462568	0.00924035	0.0244643	0.00262595	0.0343201	0.0148531	0.0303275
Methanospirillum	0	0	0.00803395	0.00425106	0	0	0	0	0.00631583	0.0023815	0.00239352	0.00338495	0.00345735	0.00250086	0.00119139	0.00168488	0.00400891	0.000689653	0	0	0.0126849
Methylacidiphilae	0.00769003	0.00574748	0	0	0.00527168	0.000899417	0.00175534	0.00248243	0	0	0	0	0	0	0	0	0	0	0.000775212	0.00109632	0.0149281
Methylacidiphilales	0.0155776	0.0129186	0.00102684	0.00145217	0.00519765	0.00396878	0.00527816	0.00379187	0.00638627	0.00132206	0	0	0	0	0.00331785	0.00469215	0.00309784	0.00329378	0.00871741	0.00357006	0.172499
Methylibium	0	0	0	0	0	0	0	0	0.00352691	0.0049878	0	0	0	0	0	0	0.00163412	0.002311	0	0	0.574141
Methylobacter	0.00116151	0.00164262	0.00606762	0.00266206	0.00792423	0.00667101	0.00364001	0.00257999	0.0118066	0.00453784	0.000886666	0.00125394	0.00367507	0.00390436	0.00821158	0.00834493	0.00498207	0.00135149	0.00755083	0.00558908	0.425932
Methylobacterium	0	0	0	0	0.000544005	0.000769339	0.00374941	0.00287631	0.000503844	0.000712543	0	0	0	0	0.00114867	0.000813916	0	0	0	0	0.0447662
Methylocaldum	0.00555643	0.00133301	0.00749012	0.00234925	0.00999936	0.00104584	0.00364001	0.00257999	0.0189997	0.0125083	0.00476523	0.00368525	0.00977508	0.00188277	0.019776	0.0113538	0.00771148	0.00196668	0.0100276	0.00774601	0.226011
Methylococcaceae	0.0322433	0.00413452	0.0642008	0.0191424	0.0630381	0.00650586	0.0679382	0.0259342	0.0551065	0.00749671	0.0491181	0.00243962	0.0515884	0.021503	0.0535355	0.0065136	0.0467351	0.00934887	0.0439692	0.00439961	0.359209
Methylococcales	0.0536145	0.0141932	0.054476	0.00447705	0.0823716	0.0102829	0.0729306	0.0080393	0.0939802	0.0127113	0.0875302	0.0112048	0.0681144	0.0135492	0.0549808	0.00609829	0.0560807	0.0107196	0.0735524	0.0110607	0.010527
Methylomicrobium	0.0124949	0.00146746	0.00516461	0.00365212	0.0170649	0.00712297	0.0173537	0.000229573	0.00642566	0.00237708	0.00669391	0.00311407	0.00675713	0.00515211	0.00969649	0.00452083	0.0140125	0.00646177	0.0149602	0.00359486	0.073029
Methylomonas	0.0150612	0.00696301	0.0147326	0.00390246	0.0312593	0.00882686	0.0377423	0.00464711	0.0293667	0.00260279	0.0241268	0.0048606	0.0211095	0.00563407	0.0312686	0.00614635	0.0297645	0.00498291	0.0134097	0.00168005	0.00344877
Methylophilaceae	0.0130899	0.00422954	0.0423653	0.0167613	0.0310096	0.00824615	0.00761601	0.00216217	0.129833	0.0170364	0.0148175	0.00186063	0.0136445	0.00434702	0.0184442	0.00230198	0.051987	0.00776256	0.0159888	0.00285401	3.53905e-09
Methylosarcina	0.000774338	0.00109508	0.00102684	0.00145217	0.00874711	0.00309011	0.0105416	0.00283597	0.00100769	0.00142509	0.00467696	0.000772697	0	0	0.0172955	0.00230674	0.00771148	0.00196668	0.00155042	0.00219263	9.15821e-07
Methylosinus	0.095789	0.0162278	0.223919	0.0307795	0.115834	0.0221241	0.116241	0.0111355	0.34594	0.0257032	0.149128	0.0305987	0.260149	0.00601396	0.229325	0.022646	0.20777	0.00578366	0.0868409	0.0208042	7.81017e-09
Methylotenera	0.00622582	0.00438732	0.0130443	0.00422523	0.00262569	0.00201453	0.00305749	0.00233835	0.0160032	0.0028538	0.0108275	0.00394612	0.0107933	0.00214003	0.00981549	0.00361785	0.00789863	0.00215183	0.00349409	0.00285522	0.00861598
Methyloversatilis	0.00941572	0.00730118	0.00308661	0.00332454	0.0065914	0.00388319	0.00609506	0.00315284	0.00326774	0.00351671	0.00133	0.0018809	0	0	0.00432387	0.000576686	0.011354	0.00118875	0.00155042	0.00219263	0.0733348
Methylovorus	0	0	0.00154634	0.00125765	0	0	0	0	0.00638025	0.0048015	0	0	0	0	0.00119139	0.00168488	0.0027294	0.00203969	0	0	0.0499231
Micrarchaeles	0.00203068	0.00155252	0.00102684	0.00145217	0	0	0.00258438	0.00185378	0.00100769	0.00142509	0.00208343	0.00152137	0	0	0.00110595	0.00156405	0.00194633	0.0014084	0.00155042	0.00219263	0.730468
Microbacteriaceae	0.0234181	0.00759126	0.0358475	0.0153131	0.0411798	0.00815285	0.0258013	0.00462254	0.043597	0.0031963	0.00618381	0.00339551	0.00627597	0.00114435	0.0404379	0.0134307	0.058758	0.0149414	0.0156645	0.00521308	0.000378066
Micrococcales	0.0436075	0.00435579	0.0307759	0.0076395	0.0551927	0.0137606	0.0416141	0.0078265	0.0621195	0.00708868	0.0287048	0.0102831	0.0309954	0.00869612	0.0540185	0.0101298	0.043709	0.00680565	0.0876682	0.0107451	0.000213174
Microcoleus	0	0	0	0	0	0	0	0	0	0	0	0	0	0	0.000982371	0.00138928	0	0	0.00736451	0.010415	0.541322
Micromonosporaceae	0.0676664	0.00612462	0.0712499	0.0107105	0.049064	0.0104167	0.0457628	0.00774148	0.120585	0.0161954	0.0866667	0.0112497	0.112639	0.00730011	0.0530443	0.00601252	0.0391604	0.00333517	0.0693634	0.0203135	8.98877e-06
Microthrixaceae	0	0	0.00571434	0.00446871	0	0	0	0	0.00328442	0.00232264	0.00179514	0.00253871	0.00100905	0.00142701	0.00362367	0.00258955	0.00212761	0.0030089	0	0	0.244911
ML635J-21	0.00193585	0.0027377	0	0	0	0	0	0	0.00151153	0.00213763	0.00170686	0.00241387	0.00401282	0.00308362	0	0	0.00376173	0.00272775	0.000775212	0.00109632	0.351784
MLE1-12	0.0126514	0.00443558	0.0111266	0.00477827	0.0037137	0.00337138	0.00656298	0.000626341	0.0022063	0.00312018	0.0106174	0.00346556	0.00252262	0.00356752	0.00988186	0.00187146	0.00777358	0.00172467	0.00543588	0.00479093	0.0736192
mle1-48	0.0322125	0.00569556	0.021208	0.00184809	0.0177755	0.00218363	0.0226422	0.00242457	0.0329497	0.00255627	0.019616	0.00667581	0.0629824	0.0215647	0.0199537	0.00746977	0.0220895	0.00543014	0.0405479	0.00267694	0.00108609
MND1	0.0716866	0.00884998	0.039873	0.0103758	0.0428548	0.00298041	0.0470268	0.00107491	0.0621717	0.0148227	0.0623626	0.00842813	0.0613493	0.0173476	0.0472186	0.0043021	0.0619914	0.0050218	0.0953999	0.00678611	0.000925321
Mogibacteriaceae	0	0	0.0293778	0.00429857	0	0	0.00292557	0.00413738	0	0	0.0079021	0.00215087	0.00743762	0.00224027	0.0172101	0.00511503	0.0151934	0.00694083	0.000775212	0.00109632	1.62361e-06
Moraxellaceae	0.00832023	0.00713422	0.00389009	0.00169174	0.00538632	0.00401383	0.00842513	0.00294664	0.00901764	0.00294786	0.00119676	0.00169247	0.00552639	0.00396087	0.00606824	0.00118366	0.00668417	0.00283612	0.000741664	0.00104887	0.294793
MVP-88	0.00193585	0.0027377	0.00284501	0.00223301	0	0	0	0	0	0	0.00119676	0.00169247	0	0	0	0	0.000851046	0.00120356	0	0	0.384623
MVS-104	0.0210973	0.00116864	0.0172123	0.00150645	0.0166242	0.00846541	0.0134871	0.000852759	0.0253732	0.00499014	0.0160592	0.00519304	0.00735013	0.00780872	0.016429	0.00552754	0.0153659	0.00162275	0.0232881	0.005273	0.112625
MVS-40	0.167145	0.0108452	0.108577	0.0304996	0.203863	0.00474731	0.197107	0.00750852	0.113063	0.00797662	0.12439	0.0227862	0.119319	0.0229082	0.10184	0.0125224	0.113675	0.0030476	0.126589	0.00473489	1.48822e-05
Mycobacterium	0.0566173	0.00955214	0.0565745	0.0158028	0.0581779	0.0075992	0.0500393	0.00978426	0.0716409	0.0103689	0.0419926	0.00447973	0.0760108	0.00634636	0.0577085	0.00847708	0.0460112	0.0117311	0.0740461	0.00440058	0.0295032
Mycoplana	0.00131804	0.001864	0.00258535	0.00194062	0	0	0	0	0.00314123	0.0022259	0	0	0	0	0.00417664	0.0029688	0	0	0	0	0.0679391
Myxococcaceae	0.00669745	0.00145843	0.0196677	0.00152308	0.0120339	0.00170545	0.00819853	0.00294897	0.0308555	0.00359623	0.00676038	0.00120456	0.0349483	0.00716223	0.031563	0.00234493	0.00916346	0.00419125	0.0105883	0.00543983	4.23581e-07
Myxococcales	0.148977	0.00363327	0.150305	0.00280026	0.0877865	0.0181158	0.134024	0.00453184	0.164609	0.00875627	0.138576	0.0219861	0.170086	0.0096899	0.115923	0.00651318	0.102758	0.00893231	0.140989	0.0170301	5.47297e-05
N1423WL	0.0138769	0.00503866	0.00389617	0.00277333	0.00895851	0.0010669	0.00713511	0.00650312	0.00745003	0.000720437	0.00817896	0.00208656	0.0067114	0.00629671	0.00196474	0.00277857	0.00831829	0.00149003	0.0103406	0.00112875	0.223104
Nannocystis	0	0	0.00206585	0.00146085	0	0	0	0	0.00209416	0.00148393	0	0	0.00381847	0.00308995	0.000982371	0.00138928	0.00108941	0.00154066	0.00338781	0.00272598	0.218515
NB1-j	0.0285074	0.00418657	0.0364601	0.00503821	0.0235572	0.0137762	0.0246903	0.00845175	0.0396679	0.0109714	0.0395756	0.00814939	0.04589	0.00536746	0.0128558	0.00492686	0.038066	0.00528425	0.0523718	0.00161335	0.00375762
Neisseriaceae	0.0102768	0.00167953	0.0222592	0.00202971	0.00619132	0.00438692	0.0783332	0.0216335	0.0864015	0.00916423	0.00795714	0.00230676	0.0221237	0.00680843	0.0148082	0.00668703	0.00364255	0.00313812	0.058268	0.00947726	4.89222e-08
Niabella	0.0116052	0.00423733	0.0165631	0.005156	0.00321686	0.00354795	0.00233786	0.00218999	0.00533919	0.000852346	0.0040118	0.00288337	0.00151357	0.00214051	0.0146923	0.00487988	0.00935147	0.00329676	0.00465691	0.00329294	0.00383084
Nitrosomonadaceae	0.00914616	0.000742572	0.00257927	0.00192437	0.0076794	0.00319472	0.010651	0.00359365	0.0106473	0.000738342	0.003502	0.00247865	0.0100803	0.0059119	0.00664487	0.00306919	0.00279738	0.00211305	0.00649242	0.00142541	0.0738471
Nitrosomonas	0.0162925	0.00386946	0.0162669	0.00802117	0.0293442	0.0150194	0.0209738	0.00524026	0.040474	0.012403	0.0152276	0.000659598	0.0449868	0.0121309	0.0366076	0.0109191	0.0175476	0.000674498	0.0288749	0.00813281	0.0325384
Nitrosovibrio	0.0103385	0.00198279	0.00542427	0.00187165	0.00943505	0.00343753	0.00551514	0.00509445	0.0234282	0.00074697	0.00771382	0.00294046	0.0112561	0.000908725	0.0167425	0.0017448	0.00880089	0.00269107	0.0138011	0.00343497	0.000202236
Nitrospira	0.234595	0.0110353	0.196879	0.0272805	0.21141	0.0171667	0.132916	0.0154658	0.235634	0.0150804	0.303089	0.0105051	0.162435	0.0227232	0.176302	0.0127287	0.199445	0.0178981	0.275762	0.0153808	6.67289e-07
NKB19	0.065374	0.00472925	0.0186168	0.00550029	0.0431427	0.00322041	0.0398735	0.00463393	0.0291985	0.0059004	0.0323166	0.0122525	0.0281362	0.0133217	0.0453676	0.00776079	0.0367965	0.00975253	0.0295644	0.00979011	0.00415228
Nocardia	0.000387169	0.00054754	0.00400177	0.00153511	0.00179625	0.00129152	0.00174755	0.00247141	0.0102617	0.00424087	0.000443333	0.000626968	0.00166617	0.00235632	0.00389448	0.00211957	0.00236598	0.00168863	0.00190448	0.00144208	0.0122447
Nocardiaceae	0.00251269	0.00355348	0.0025671	0.00363043	0.000544005	0.000769339	0.00116763	0.000825645	0.00213354	0.00204385	0	0	0.000647929	0.000916309	0.00174437	0.0014604	0	0	0.00307294	0.00291749	0.811534
Nocardioidaceae	0.274906	0.0292916	0.250039	0.0200614	0.195787	0.0291259	0.155711	0.0247309	0.374976	0.0173956	0.301686	0.0484584	0.558674	0.0517095	0.23954	0.0231253	0.258637	0.0139297	0.439144	0.110858	4.26025e-06
Nocardioides	0.176115	0.0210279	0.127465	0.0155955	0.120027	0.0183165	0.110509	0.0373848	0.217445	0.0221161	0.144508	0.0359839	0.2821	0.0101313	0.154029	0.0116631	0.136368	0.00581269	0.266807	0.021969	2.2153e-06
Nodosilinea	0	0	0.0108427	0.00768692	0.0184163	0.00513459	0.00351068	0.00496485	0.00251922	0.00356272	0.0104738	0.00777772	0	0	0.0554539	0.00792281	0.0213006	0.006092	0.0136594	0.00459826	6.49988e-07
Nostocaceae	0.0565101	0.0013601	0.0746837	0.0169216	0.0860447	0.000771083	0.0581665	0.00891307	0.136304	0.0163161	0.0524544	0.0133986	0.192005	0.0152049	0.250039	0.0225549	0.0528804	0.00616228	0.148627	0.0193036	3.15276e-10
Nostocales	0.0100998	0.00377684	0.0125126	0.00640201	0.0350518	0.00518382	0.00633379	0.00455025	0.0441213	0.00777196	0.100852	0.00832904	0.0293995	0.00918481	0.0580252	0.0202062	0.0266461	0.00429893	0.0333903	0.0095449	4.82089e-07
Nostocophycideae	0.0064873	0.00254281	0	0	0.00416337	0.002953	0.00270157	0.00215203	0.0302895	0.013096	0.00518706	0.004182	0.0079747	0.00197377	0.02381	0.0101552	0.00801195	0.00134321	0.020858	0.00799544	0.00175962
Novispirillum	0.00116151	0.00164262	0	0	0	0	0.00174755	0.00247141	0.00428377	0.00158472	0	0	0	0	0	0	0	0	0.00458417	0.00379893	0.0558852
Novosphingobium	0.0103385	0.00198279	0.00155243	0.00127254	0.00843481	0.00427301	0.0137388	0.00340395	0.00793719	0.00212207	0.00773532	0.00552592	0.00829407	0.00292577	0.0123455	0.00493308	0.00127657	0.00180534	0.0351139	0.00340852	2.2506e-06
oc28	0.0288078	0.00459561	0.0317726	0.00925578	0.0298769	0.00310138	0.0363403	0.00426657	0.034565	0.00504966	0.0365287	0.00711576	0.0251966	0.00358235	0.0241448	0.00568563	0.0299319	0.00401497	0.0269647	0.0080323	0.433174
Oceanobacillus	0	0	0	0	0	0	0	0	0	0	0.00119676	0.00169247	0	0	0.0126086	0.00256897	0	0	0	0	5.84344e-09
Oceanospirillaceae	0	0	0	0	0	0	0	0	0.00403075	0.00570035	0	0	0	0	0.00110595	0.00156405	0	0	0.000775212	0.00109632	0.587561
OD1	6.32636	0.320607	6.57375	0.224922	6.48326	0.221036	6.59593	0.37988	4.73758	0.29198	7.27488	0.681189	5.26048	0.263394	6.82396	0.430813	5.64836	0.378675	5.08797	0.196069	2.8411e-05
Oleibacter	0.00131804	0.001864	0.00206585	0.00146085	0	0	0	0	0.0304448	0.00417288	0	0	0	0	0.00257951	0.00187873	0.000851046	0.00120356	0	0	3.40921e-11
OM27	0.00846437	0.00526495	0.0181214	0.00270879	0.00629222	0.00473549	0.00565226	0.00417005	0.0139401	0.00317613	0.00549685	0.00398289	0.0146391	0.00614698	0.012485	0.00417255	0.00474371	0.00338357	0.0190263	0.00430344	0.0252473
OP8	0.0426435	0.00086379	0.037952	0.0172292	0.0355308	0.00336106	0.0524507	0.0151458	0.0370532	0.0090617	0.033481	0.0113668	0.0407158	0.00976036	0.0269302	0.00443127	0.0448723	0.00401465	0.0266797	0.00424107	0.307684
OPB11	0.00209238	0.00162248	0.00154026	0.00217826	0.00108801	0.00153868	0.00234045	0.0033099	0.00494749	0.0048771	0	0	0.00252262	0.00356752	0.00370911	0.00173169	0.00552385	0.000719699	0	0	0.416639
OPB35	0.0699895	0.00381264	0.040308	0.0135496	0.0619632	0.00771442	0.0592317	0.00477626	0.0324458	0.00228314	0.0513683	0.00219157	0.0349483	0.00716223	0.0245819	0.0104054	0.0451866	0.00657078	0.0508474	0.00814012	0.000320265
OPB41	0.0539256	0.00702674	0.0366569	0.0103343	0.053425	0.00618672	0.0584407	0.00731063	0.0664046	0.0163471	0.0546817	0.00253699	0.0754829	0.0126702	0.0568488	0.0053256	0.0682135	0.0109418	0.064915	0.011823	0.0768871
OPB54	0.0181049	0.00304278	0.0312894	0.00787924	0.0298972	0.00649593	0.021821	0.0101458	0.0536557	0.0116608	0.018331	0.00492361	0.0536703	0.0108762	0.031081	0.00953978	0.0120209	0.000743967	0.0317634	0.00248117	0.000536896
OPB56	0.149405	0.00525444	0.307523	0.0165496	0.181322	0.012461	0.139056	0.00506077	0.14991	0.0193785	0.125567	0.00561546	0.0991291	0.00378204	0.253038	0.0172527	0.217054	0.0220491	0.0637055	0.00532609	3.66493e-11
Opitutaceae	0.0755171	0.0144214	0.0651071	0.0101243	0.0303558	0.00818167	0.078498	0.0205723	0.0463397	0.0131568	0.183208	0.0261502	0.0422659	0.00430934	0.0588695	0.0166797	0.0575087	0.00359915	0.0247416	0.004554	2.84245e-07
Opitutae	0.0116793	0.0026839	0.0108546	0.0024783	0.0035722	0.00305029	0.0111068	0.0111364	0.00540361	0.00320093	0.00230524	0.00212136	0.0081181	0.000690514	0.00892314	0.00532645	0.00850838	0.00440337	0.00652784	0.00154195	0.541451
Opitutus	0.0573747	0.0101868	0.0298853	0.00463418	0.0489877	0.00929563	0.0510132	0.00518579	0.042956	0.00580542	0.0301337	0.00274212	0.0339676	0.0110164	0.058709	0.007431	0.0415499	0.00745766	0.0385035	0.00484352	0.00794553
OS-K	0.0693201	0.0056803	0.0447052	0.00978074	0.0363626	0.00910919	0.0505141	0.00933878	0.0264619	0.00949267	0.0458588	0.0215648	0.0617837	0.017007	0.0353339	0.00199517	0.0544021	0.00416851	0.0433003	0.00546188	0.0447712
Oscillatoriophycideae	0.0141283	0.0100574	0.0103473	0.000706366	0.0109727	0.00438479	0.0117014	0.00431704	0.0100981	0.00756353	0.00717048	0.000420918	0.00612338	0.0044803	0.0312876	0.00818003	0.015292	0.00426222	0.00808015	0.00260878	0.0202772
Oscillochloris	0.00562041	0.00269537	0	0	0.00408934	0.00308552	0.00444912	0.00113879	0	0	0.0236616	0.00318491	0.00201809	0.00285401	0.0140158	0.00244857	0.0119638	0.00422785	0	0	3.1521e-07
Owenweeksia	0.00131804	0.001864	0.00102684	0.00145217	0	0	0	0	0	0	0.00328018	0.00296407	0	0	0	0	0	0	0	0	0.225422
Oxalobacteraceae	0.00785896	0.000244381	0.0109785	0.00316456	0.0254119	0.00675585	0.00375461	0.000356037	0.012221	0.00327679	0.00379029	0.00101444	0.0174486	0.00721617	0.0142248	0.00196058	0.00960072	0.00373576	0.0140153	0.0059971	0.00353395
Oxobacter	0	0	0.00102684	0.00145217	0	0	0.00116503	0.00164761	0.00100769	0.00142509	0	0	0.00360076	0.0032	0	0	0.00163412	0.002311	0	0	0.411147
P2-11E	0.00125634	0.00177674	0	0	0.00108801	0.00153868	0.00174755	0.00247141	0	0	0	0	0.00129586	0.00183262	0	0	0.00217883	0.00308133	0.000775212	0.00109632	0.860051
Paenibacillus	0.0163565	0.00419104	0.0158893	0.00404062	0.0217006	0.00174093	0.0140419	0.00491106	0.0507091	0.00445788	0.00957543	0.00390529	0.0320551	0.0144539	0.030178	0.0137353	0.0149966	0.00431903	0.0297676	0.015449	0.008719
Paenisporosarcina	0.0037359	0.000193144	0.00257927	0.00192437	0.00519765	0.00396878	0.00350289	0.00247694	0.00583469	0.00198118	0.0043219	0.00367182	0.00397107	0.000806968	0.00119139	0.00168488	0.000851046	0.00120356	0.136891	0.00683702	8.47093e-18
Paludibacter	0.0174972	0.00584555	0.00413169	0.0029217	0.0371197	0.0100443	0.0372484	0.0095136	0.0183148	0.00780286	0.0155377	0.00190299	0.0550862	0.00548968	0.0237504	0.00295724	0.00995534	0.00132878	0.00448353	0.00479121	2.79405e-06
Paracoccus	0	0	0	0	0	0	0.00350549	0.00286647	0	0	0.00133	0.0018809	0	0	0.000491186	0.000694641	0	0	0	0	0.114479
Parasegitibacter	0	0	0.00492302	0.00134114	0	0	0	0	0.00209416	0.00148393	0.00133	0.0018809	0.00201809	0.00285401	0.00313248	0.0022266	0	0	0	0	0.0412442
Parvarchaea	0.00328703	0.00315199	0.00102684	0.00145217	0.00160515	0.00227002	0.00211646	0.0015215	0.00414892	0.00312948	0.00170686	0.00241387	0	0	0.00229734	0.00162783	0.00279151	0.00211171	0.00155418	0.00219795	0.813904
Parvarchaeota	0.00251269	0.00355348	0	0	0.00160515	0.00227002	0.00117023	0.00165495	0	0	0.00256029	0.0036208	0	0	0	0	0	0	0	0	0.731052
Patulibacteraceae	0.0117719	0.00299402	0.00879486	0.00193451	0.00974079	0.00244718	0.00947556	0.00445502	0.0213341	0.0014393	0.0078239	0.00464549	0.0106082	0.00106699	0.00799797	0.00575036	0.0101454	0.00307097	0.0168367	0.00300456	0.0228504
Pedomicrobium	0.00131804	0.001864	0	0	0	0	0	0	0.0022063	0.00312018	0	0	0.00166617	0.00235632	0.000552975	0.000782025	0	0	0.000387606	0.000548158	0.741247
Pedosphaeraceae	0.00444854	0.00322395	0.0215793	0.00657211	0.00553025	0.00120956	0.0102108	0.00230891	0.0107428	0.00307114	0.00179514	0.00253871	0.0141256	0.00617561	0.0162986	0.0057363	0.0211281	0.00153108	0.0134116	0.00216536	0.00118376
Pedosphaerales	1.1509	0.0771294	0.900196	0.0522039	1.00809	0.0473787	1.12619	0.084076	0.749141	0.0512965	1.06083	0.0625567	0.763098	0.00690566	0.728565	0.0501722	1.00265	0.0556095	0.916391	0.0606423	3.61477e-06
Pelobacteraceae	0.0114715	0.00608009	0.00904863	0.00254197	0.00640686	0.00362591	0.012271	0.0113067	0.00370115	0.000589692	0.0261884	0.00139757	0.0209621	0.00781583	0.00741363	0.00413629	0.00523218	0.00569036	0.0175373	0.00417488	0.0180056
Pelomonas	0.00209238	0.00162248	0.00102684	0.00145217	0	0	0.00433193	0.00356755	0.00478762	0.00132237	0.00252676	0.00179412	0.00100905	0.00142701	0	0	0.000851046	0.00120356	0.00458793	9.76551e-05	0.0488267
Pelotomaculum	0.00910494	0.00408212	0.024808	0.0053676	0.0342785	0.00243415	0.0197219	0.00344208	0.056062	0.023077	0.0115256	0.00467673	0.0436776	0.00792988	0.0280171	0.00504846	0.0442529	0.00604627	0.0233887	0.00897139	0.00172054
Peptococcaceae	0.00334873	0.000729214	0.00465119	0.00335566	0.00408934	0.00308552	0.00270157	0.00215203	0.0139651	0.00658144	0.00410038	0.00301891	0.0115938	0.00426398	0.0125659	0.00122598	0.00551504	0.00467882	0.00871741	0.00357006	0.049145
Peptostreptococcaceae	0.019359	0.00334157	0.0146148	0.00401505	0.0202011	0.0102346	0.0335804	0.00787876	0.0364432	0.00704063	0.0210013	0.00303585	0.0156208	0.00501977	0.0170179	0.00477805	0.0117145	0.0023609	0.0396795	0.0101332	0.00370724
Peredibacter	0.0112385	0.00188668	0.040326	0.00682956	0.0340581	0.00649813	0.0104244	0.00251672	0.147437	0.0160184	0.0160478	0.00316547	0.0840374	0.0194809	0.050586	0.0146517	0.0283658	0.004135	0.0215589	0.00743554	3.97873e-09
Perlucidibaca	0.00836145	0.00239236	0.0138478	0.00134047	0.00461304	0.00365648	0.00445172	0.00183667	0.0529192	0.00764796	0.00356847	0.00252343	0.0102197	0.00758767	0.0107247	0.00550567	0.0162404	0.0122469	0.00225854	0.00181732	5.77032e-06
pGrfC26	0.153764	0.0135761	0.161136	0.0255498	0.176179	0.0274101	0.192433	0.024847	0.172646	0.0128168	0.159391	0.0156439	0.148188	0.0199636	0.141853	0.016762	0.141895	0.00507377	0.182112	0.0477098	0.474127
Phaeospirillum	0.000774338	0.00109508	0.00570218	0.0036818	0	0	0.00331181	0.0046836	0.00844938	0.00163134	0.00436686	0.00330113	0.00360076	0.0032	0	0	0.00328585	0.0046469	0.00497554	0.00059926	0.190904
Phenylobacterium	0.0131539	0.00218958	0.0215793	0.00657211	0.0170201	0.000650017	0.0141868	0.00239079	0.023113	0.00849387	0.0162475	0.00487373	0.0241092	0.00665714	0.00821835	0.00245401	0.0132265	0.00451574	0.0209662	0.00287108	0.0805812
Phormidiaceae	0.00203068	0.00155252	0.0120114	0.0036606	0.0114899	0.0015454	0.0118238	0.00564489	0.00484369	0.00146834	0.260141	0.0214494	0.00480415	0.00193678	0.0111037	0.00378739	0	0	0	0	4.20813e-16
PHOS-HD29	0.0518023	0.00832274	0.0270219	0.00479224	0.0227886	0.000890443	0.0320543	0.00907386	0.0273468	0.00867533	0.0304223	0.00932204	0.0158659	0.00418245	0.0212563	0.0014279	0.0261102	0.0015005	0.0187039	0.00168971	0.0017482
Phycisphaerales	0.00323341	0.00245084	0.00181817	0.00257127	0	0	0.00094623	0.00133817	0.00110315	0.00156009	0.00300363	0.00335159	0	0	0.00285032	0.00209524	0.00661619	0.0012514	0	0	0.0616648
Phyllobacteriaceae	0.0273232	0.00396137	0.0365658	0.00949108	0.0178496	0.00276389	0.0214746	0.00287788	0.027343	0.00555937	0.0281832	0.00479312	0.04364	0.00871451	0.034556	0.00889803	0.036554	0.00550066	0.0374937	0.0143594	0.0886509
Pirellula	0	0	0.001039	0.00146937	0.00163201	0.00230802	0.00117023	0.00165495	0	0	0.00119676	0.00169247	0.00333233	0.00471263	0	0	0.000851046	0.00120356	0.00116282	0.00164447	0.862586
Pirellulaceae	0.00886393	0.0046457	0.00720614	0.00714462	0.0113394	0.0073787	0.00773061	0.00145194	0.0169942	0.000815484	0.00208343	0.00152137	0.00684063	0.00763429	0.00895356	0.00418351	0.00194633	0.0014084	0.0114717	0.00192834	0.159315
PK29	0.0177671	0.00848073	0.0141196	0.00402144	0.00657353	0.00621068	0.0152675	0.00448531	0.00738562	0.00289678	0.0101073	0.000603847	0.00129586	0.00183262	0.0130715	0.00721273	0.00971697	0.00215584	0.00303375	0.00214676	0.0547
PK329	0.0816152	0.00240855	0.0323708	0.0118339	0.0725203	0.00412358	0.0812862	0.00585861	0.0430992	0.00312992	0.0530869	0.0110535	0.0345688	0.0021222	0.0525203	0.0104509	0.0321275	0.00329207	0.0647287	0.00897049	3.72712e-06
PL-11B10	0.00396653	0.00332222	0.00360611	0.00316301	0.00208168	0.0014765	0.0035358	0.00289728	0.0022063	0.00312018	0.00461049	0.00424272	0.0132926	0.0050581	0.00426208	0.00115883	0.00922935	0.00212851	0.00264615	0.00191184	0.0483533
Pla1	0.056453	0.0177864	0.0319207	0.00635072	0.0561189	0.0145402	0.0469122	0.0033965	0.041221	0.00751526	0.0366169	0.00858568	0.0330734	0.0126148	0.030094	0.00403744	0.0396782	0.0135988	0.0540582	0.00980523	0.178792
Planctomyces	0.0117102	0.0016789	0.00826338	0.0058434	0.00808191	0.0036336	0.0115998	0.00307554	0.0101435	0.00105829	0.0149178	0.00780442	0.00546127	0.00522152	0.0148746	0.00420049	0.00928852	0.00204044	0.0128842	0.00504927	0.549853
Planctomycetes	0.0171948	0.00622251	0.0389522	0.0090975	0.00614829	0.00489017	0.0141842	0.00124291	0.0059385	0.00218245	0.00420039	0.00262839	0.00346655	0.00145353	0.0162513	0.00161346	0.0199048	0.00532099	0.013242	0.00767746	9.06632e-05
Planctomycetia	0	0	0.001039	0.00146937	0	0	0.00117023	0.00165495	0	0	0	0	0	0	0	0	0.00291949	0.00211259	0	0	0.131405
Planifilum	0	0	0.00309877	0.00219127	0.00458374	0.00325359	0.00233526	0.00165129	0.00741064	0.00181234	0.00177333	0.00250787	0.00483671	0.00229886	0.00811842	0.00339859	0.000851046	0.00120356	0.00148333	0.00209774	0.0328329
Planktothrix	0.00154868	0.00219016	0.0086771	0.00350676	0.0192636	0.00308746	0.00174755	0.00247141	0.00110315	0.00156009	0	0	0	0	0.0214654	0.00388426	0.00194046	0.00140283	0.000775212	0.00109632	5.36235e-08
Planococcaceae	0	0	0.00205368	0.00290435	0.00309566	0.00219346	0.00233526	0.00165129	0.00704999	0.00444127	0	0	0.0023049	0.00166724	0.00604917	0.00229598	0	0	0.00232939	0.00190348	0.0655515
Pleomorphomonas	0.00475124	0.000697762	0.00749012	0.00234925	0.00538632	0.00401383	0.0079598	0.00562871	0.00799326	0.000312221	0.00609523	0.00431214	0.0173653	0.00424051	0.0149059	0.00341429	0.0110565	0.002766	0.0122824	0.00306389	0.0316632
Plesiocystis	0.00959502	0.00334874	0.0124192	0.00127459	0.0133512	0.00639265	0.0102056	0.00107091	0.00922292	0.00444716	0.0108054	0.00614088	0.00732677	0.00274096	0.00713605	0.00302738	0.011224	0.00644071	0.0104095	0.00424227	0.917149
pLW-97	0	0	0	0	0	0	0.00211646	0.0015215	0.00108647	0.0015365	0	0	0.00100905	0.00142701	0.00165893	0.00234607	0	0	0	0	0.466802
Polyangiaceae	0.00980518	0.00154735	0.00772564	0.00699686	0	0	0.0100737	0.00531606	0.0134279	0.0031762	0.157561	0.0118695	0.00979844	0.00803305	0.0104066	0.00907053	0.0108211	0.00554613	0.0404789	0.00225387	3.63152e-13
Polyangium	0.00241785	0.00171362	0.00285717	0.00223436	0	0	0.0038666	0.00102518	0.00524373	0.002573	0	0	0.00985858	0.00569939	0.00869047	0.000282526	0.00327998	0.0026829	0.014936	0.00817285	0.0137005
Pontibacter	0.204951	0.0210265	0.138505	0.0114249	0.238059	0.00760119	0.248546	0.0112081	0.344234	0.0267797	0.107103	0.020311	0.229324	0.00288544	0.188499	0.0181609	0.133479	0.0231994	0.19765	0.0159637	9.63447e-09
Porphyromonadaceae	0.000774338	0.00109508	0.00181817	0.00257127	0.00319	0.00135841	0.00469564	0.0033206	0.00218962	0.00154843	0.0034802	0.00246222	0.00353166	0.00499452	0	0	0.00194633	0.0014084	0	0	0.589292
Propionicimonas	0	0	0	0	0	0	0.00234045	0.0033099	0.00151153	0.00213763	0	0	0.00166617	0.00235632	0.00110595	0.00156405	0	0	0	0	0.736251
Propionivibrio	0.0147334	0.00266073	0.0257293	0.00254517	0.0434956	0.000938596	0.0778953	0.00671913	0.0344839	0.00259831	0.0477562	0.0110095	0.0332038	0.00588661	0.0333501	0.00276757	0.0296335	0.0025161	0.0292829	0.0141609	6.1914e-06
Prosthecobacter	0.0151102	0.00524035	0.00904863	0.00254197	0.00108801	0.00153868	0.00350029	0.00285375	0.00582867	0.0042336	0.010994	0.000723212	0.00454071	0.00642153	0.00485778	0.00111042	0.0069284	0.00273929	0.00801117	0.000783471	0.0384347
Proteobacteria	0.118636	0.0132734	0.113676	0.0192343	0.117518	0.0129759	0.0762877	0.0129216	0.117725	0.0165685	0.103966	0.00747949	0.126723	0.0112735	0.132111	0.030078	0.137064	0.018753	0.0829387	0.00249681	0.0309027
Proteocatella	0	0	0	0	0.00618889	0.00492059	0	0	0	0	0	0	0	0	0	0	0	0	0.00155418	0.00219795	0.0504108
PRR-10	0.0145357	0.00710602	0.0117576	0.00397179	0.0209159	0.0055081	0.0207446	0.00175644	0.014253	0.00281081	0.0135543	0.00312704	0.0211746	0.00261438	0.0142675	0.00181511	0.0244072	0.00513036	0.0163726	0.00498447	0.124717
PRR-11	0.0166076	0.00308188	0.0108305	0.00825613	0.0273025	0.00804294	0.0148986	0.00557897	0.0139795	0.00376003	0.0148729	0.00518411	0.0157225	0.0041454	0.0159455	0.00539792	0.0190655	0.000845067	0.0125599	0.00563608	0.310313
PRR-12	0	0	0	0	0.00401287	0.00567506	0.00117023	0.00165495	0.00263739	0.00201451	0.00119676	0.00169247	0	0	0	0	0	0	0	0	0.556437
PSB-M-3	0.00265886	0.00232024	0.00388401	0.0011106	0.0041162	0.00309206	0.00998938	0.00367424	0.00108647	0.0015365	0.0043219	0.00367182	0.00194379	0.00274893	0.0136595	0.00714105	0.0100204	0.003803	0.00412947	0.00366156	0.053543
Pseudanabaena	0	0	0	0	0	0	0	0	0	0	0.000886666	0.00125394	0.00201809	0.00285401	0.00596373	0.000522604	0.00303574	0.00034133	0.000775212	0.00109632	0.000540451
Pseudanabaenaceae	0.020259	0.00233597	0.0376557	0.0213046	0.0434484	0.00220817	0.0385714	0.00134379	0.0165691	0.00243019	0.0219766	0.00454031	0.0372868	0.0208371	0.136418	0.0204737	0.0506542	0.00584716	0.0325721	0.00417556	1.00126e-06
Pseudanabaenales	0.0118667	0.00143781	0.0069767	0.00163282	0.00579538	0.00466536	0.00739981	0.00193442	0.00739396	0.00175875	0.0103406	0.00483121	0.0145884	0.00382665	0.0614022	0.00977178	0.0162228	0.00454415	0.00451708	0.00363463	2.02733e-08
Pseudomonadaceae	0.00956417	0.00177585	0.0510367	0.0290571	0.014183	0.000552242	0.0295637	0.00217935	0.059032	0.00258017	0.0491513	0.00397916	0.0880187	0.0373943	0.0901684	0.00751781	0.0428193	0.0147643	0.104283	0.00633211	0.000182219
Pseudomonas	0.0655556	0.0129119	0.117387	0.012511	0.0457122	0.00513988	0.0852622	0.00451249	0.481945	0.00233196	0.0669275	0.00674657	0.0610103	0.00496547	0.0579559	0.0364207	0.0834779	0.017527	0.104032	0.00866216	1.57791e-14
Pseudonocardia	0.00598482	0.00419779	0	0	0.00361936	0.00259602	0.00831313	0.00199001	0	0	0	0	0.00317974	0.00225617	0.00110595	0.00156405	0.00758642	0.00157047	0.00116282	0.00164447	0.00295072
Pseudonocardiaceae	0.0132692	0.000437374	0.0118815	0.00379838	0.00825027	0.0035791	0.00539275	0.00143469	0.0105996	0.00105725	0.00647209	0.00177218	0.0163888	0.00266803	0.00536803	0.00130407	0.00844628	0.00271584	0.0137619	0.00190971	0.00192874
Pseudoxanthomonas	0.00534627	0.00378147	0.014751	0.00797811	0	0	0.00328149	0.000313171	0.0171291	0.0026143	0.0121911	0.00627094	0.00540114	0.0048	0.00805205	0.0019561	0.0044315	0.000814358	0.00621109	0.0047894	0.0208863
R18-435	0.0048357	0.00342724	0.00388401	0.0011106	0.00262569	0.00201453	0.00445691	0.00444934	0.00684238	0.00252628	0.00177333	0.00250787	0.010895	0.00195344	0.00340329	0.00271171	0.00388679	0.000862336	0.00910689	0.0030003	0.0722219
Ramlibacter	0.0022077	0.00190373	0	0	0.00198735	0.00281054	0.00762121	0.000818214	0.00100769	0.00142509	0.00290362	0.00214612	0.00959911	0.000383267	0	0	0.000851046	0.00120356	0.00303751	0.0021496	0.000147332
RB25	0.0125793	0.00212372	0.0111266	0.00477827	0.00829987	0.00290378	0.00951886	0.00426408	0.00360569	0.0030951	0.0125455	0.0060541	0.0140747	0.000651131	0.00813749	0.00106262	0.0160495	0.0097159	0.0179977	0.00177286	0.177901
RB40	0.0155181	0.00445175	0.019402	0.00227017	0.00378117	0.00276359	0.00583555	0.00436195	0.00902598	0.00421941	0.0206365	0.00754869	0.00752112	0.00612198	0.0174504	0.00817147	0.00771441	0.00274009	0.002717	0.0019801	0.0136458
RB41	0.137305	0.018997	0.0756474	0.0116271	0.132948	0.00396172	0.104949	0.0129692	0.0721053	0.00721621	0.0795186	0.00746083	0.0951916	0.0223739	0.0528802	0.0124303	0.0781059	0.00920803	0.150498	0.0217038	2.85848e-05
Reyranella	0	0	0.001039	0.00146937	0	0	0.00233526	0.00165129	0	0	0.000886666	0.00125394	0.00194379	0.00274893	0	0	0	0	0.000775212	0.00109632	0.523921
Rheinheimera	0.0447129	0.0131283	0.085514	0.0243885	0.0292695	0.00828998	0.12044	0.00573627	0.690486	0.141472	0.0619509	0.0122752	0.0615434	0.0133296	0.0730337	0.011833	0.0345526	0.00727334	0.0687725	0.0174678	2.62354e-09
Rhizobiaceae	0.0745945	0.0059172	0.114597	0.0200469	0.1063	0.0195025	0.144953	0.0334103	0.212579	0.0277495	0.0661087	0.0125722	0.0658756	0.0144346	0.116729	0.0227885	0.0997275	0.0121358	0.14376	0.0164998	4.36226e-05
Rhizobiales	0.495602	0.0196333	1.01875	0.0900235	0.452471	0.0259878	0.519569	0.0538671	0.852413	0.0401361	0.651187	0.102507	0.945133	0.0534543	0.670504	0.0651523	1.05006	0.0848691	0.72658	0.0193146	5.55434e-08
Rhodobaca	0.00188452	0.00266511	0.001039	0.00146937	0.00108801	0.00153868	0	0	0.00603396	0.00474118	0.00179514	0.00253871	0	0	0.00326064	0.00233738	0.00163412	0.002311	0.00155418	0.00219795	0.462245
Rhodobacter	0.318851	0.022622	0.122923	0.0438904	0.0784011	0.014689	0.277598	0.0114857	0.0712052	0.00256451	0.381434	0.0260577	0.105091	0.00893623	0.172192	0.00850712	0.153429	0.0309822	0.11345	0.0156547	2.92395e-10
Rhodobacteraceae	0.105148	0.0255911	0.192187	0.0150708	0.0627819	0.00631283	0.107846	0.00600833	0.109902	0.00581425	0.267811	0.0394599	0.129972	0.00973181	0.165168	0.0173458	0.191956	0.0206958	0.137669	0.0173674	4.49848e-07
Rhodobiaceae	0.00538749	0.00605122	0.00581994	0.00208169	0.00420397	0.00402577	0.00164334	0.00144196	0.00729015	0.00524077	0.0040118	0.00288337	0.00540114	0.0048	0.00323699	0.00131822	0.00692253	0.00052125	0.00981501	0.00572661	0.736552
Rhodoblastus	0.000774338	0.00109508	0	0	0	0	0.00116503	0.00164761	0	0	0	0	0	0	0	0	0	0	0.00575263	0.00103943	7.11153e-06
Rhodococcus	0.00555643	0.00133301	0.00441568	0.00326499	0.00314283	0.00130466	0.00117023	0.00165495	0.00694619	0.000958271	0.00467696	0.000772697	0.00480415	0.00193678	0.0037709	0.000471225	0.00461865	0.0031264	0.00267969	0.00239527	0.327005
Rhodocyclaceae	0.458753	0.0496835	0.734871	0.0215922	0.334669	0.0378864	0.408937	0.0151304	0.53085	0.00566938	0.698659	0.0605507	0.36089	0.0295003	0.426199	0.0943514	0.418611	0.00485111	0.289515	0.0124393	6.8158e-08
Rhodocytophaga	0.00257439	0.00182194	0.00489869	0.00379327	0.0071151	0.000900585	0.00773061	0.00145194	0.00953584	0.00209005	0.00221667	0.00313484	0.00280943	0.00200438	0.00196474	0.00277857	0.00249397	0.0020126	0.00635446	0.00667359	0.233282
Rhodoplanes	0.057507	0.0113118	0.0413081	0.0117206	0.035978	0.00133222	0.037895	0.00936858	0.0752503	0.0091317	0.0643021	0.00847453	0.0670506	0.0159332	0.0403199	0.00336107	0.0443947	0.00835974	0.070457	0.0141216	0.00627731
Rhodospirillaceae	0.0891178	0.00224772	0.0891601	0.0121957	0.0591763	0.0181113	0.115073	0.0113179	0.0743965	0.00536967	0.103957	0.0125804	0.0750704	0.0283403	0.044167	0.00640846	0.0805802	0.00343866	0.128097	0.0215241	0.00106405
Rhodospirillales	0.269202	0.0263576	0.262509	0.0213492	0.183791	0.0270449	0.219055	0.0443561	0.401356	0.0158511	0.270427	0.0373254	0.407768	0.0261097	0.268588	0.0452305	0.250066	0.0173031	0.445108	0.0161082	7.1302e-07
Rhodospirillum	0	0	0	0	0	0	0	0	0.00110315	0.00156009	0.00416685	0.00304274	0	0	0	0	0	0	0	0	0.031681
Rhodothermaceae	0.0567407	0.00385929	0.0250922	0.00672554	0.0362342	0.0196853	0.040357	0.00298072	0.0473065	0.00467732	0.0588829	0.0195352	0.0280803	0.00642027	0.0503588	0.0096093	0.0337192	0.00899774	0.0317615	0.002054	0.052402
Rhodothermales	0.000774338	0.00109508	0.00154026	0.00217826	0	0	0.00116503	0.00164761	0	0	0	0	0.00475321	0.00397058	0.00374725	0.00343321	0.00297866	0.00421246	0.00232939	0.00190348	0.535673
Rickettsiaceae	0	0	0	0	0	0	0	0	0	0	0.000886666	0.00125394	0	0	0	0	0	0	0.00310085	0.00438526	0.557186
Rickettsiales	0.0327253	0.00620076	0.014195	0.00720634	0.0156305	0.00877806	0.0461423	0.0129341	0.00970406	0.00484271	0.0135543	0.00312704	0.0152272	0.000235544	0.0128176	0.00485811	0.0100863	0.00346481	0.0294992	0.00484576	0.00049534
Roseiflexaceae	0.00265886	0.00232024	0.00102684	0.00145217	0.00149051	0.0021079	0.00094623	0.00133817	0.00316626	0.00224574	0	0	0.00252262	0.00356752	0.00387541	0.0010615	0.00109528	0.00154897	0.00232564	0.00328895	0.789971
Roseiflexales	0.293404	0.0131589	0.138444	0.0216343	0.173983	0.0265795	0.226305	0.0087833	0.276146	0.0337809	0.255576	0.0129992	0.223768	0.0617236	0.252657	0.0223895	0.160171	0.0237677	0.188508	0.0155262	0.000474478
Roseiflexus	0.00131804	0.001864	0.001039	0.00146937	0.00108801	0.00153868	0	0	0	0	0.00170686	0.00241387	0.00129586	0.00183262	0.00165893	0.00234607	0.00194633	0.0014084	0.00310461	0.00219529	0.824382
Roseomonas	0.00738733	0.00319097	0.0295829	0.00871894	0.00517735	0.00172901	0.00831572	0.00200425	0.0118353	0.00667426	0.0181977	0.00242237	0.0215357	0.00336407	0.0110305	0.00235374	0.0241823	0.0146148	0.0148147	0.0106281	0.052932
Rubellimicrobium	0.00652044	0.00369133	0.0129326	0.0014325	0.00789737	0.00271624	0.0079572	0.00462485	0.0185451	0.00193384	0.00578514	0.0048949	0.0243817	0.00753708	0.0119511	0.0026198	0.0107414	0.00294429	0.0117885	0.00271761	0.00583724
Rubricoccus	0.00125634	0.00177674	0	0	0	0	0.00117023	0.00165495	0.00311853	0.00247201	0.00252676	0.00179412	0.00249925	0.00353447	0.00178709	0.00252732	0	0	0.00310461	0.00219529	0.651188
Rubrimonas	0	0	0	0	0.00160515	0.00227002	0.00211126	0.00151675	0	0	0.00119676	0.00169247	0	0	0	0	0.00127657	0.00180534	0.000387606	0.000548158	0.554699
Rubrivivax	0.0109872	0.00486746	0.00155851	0.00220406	0	0	0.00550475	0.0011281	0.00755383	0.00402178	0.0125341	0.00421185	0.00129586	0.00183262	0.000595696	0.000842441	0.000425523	0.00060178	0.000777091	0.00109897	0.000711492
Rubrobacter	0.138902	0.0180065	0.118764	0.0227202	0.130762	0.0163945	0.0875827	0.00636834	0.254438	0.0243236	0.0638034	0.0141327	0.170557	0.0292146	0.175889	0.0129017	0.0860382	0.00297237	0.182487	0.0239636	5.44389e-07
Rubrobacteraceae	0.0172894	0.00671153	0.0176832	0.00882982	0.0225797	0.00626666	0.0173381	0.00855122	0.0239237	0.00187226	0.00853371	0.00347361	0.0162362	0.00138103	0.0235728	0.00318428	0.0127557	0.00226776	0.0225894	0.00380986	0.172802
Ruminococcaceae	0	0	0	0	0	0	0.00306269	0.00233933	0.00374054	0.000820527	0	0	0.00267521	0.00205575	0.0031752	0.00107988	0.000851046	0.00120356	0.0084342	0.001244	4.7351e-05
S-BQ2-57	0.0942995	0.00661133	0.0685837	0.00999477	0.069654	0.0142955	0.0642053	0.00870577	0.0331096	0.00721211	0.026133	0.0060855	0.0212722	0.0110757	0.0602216	0.00749648	0.0635873	0.0146343	0.0469748	0.0205529	0.000220104
S0208	0.685836	0.0229404	0.403026	0.0227412	0.741688	0.0445632	0.754882	0.0123154	0.492498	0.0453493	0.466203	0.00259501	0.464778	0.0352988	0.569546	0.0397359	0.406789	0.011664	0.52251	0.0131807	9.90997e-10
S035	0.213055	0.0112289	0.086774	0.0075342	0.209609	0.0122344	0.160025	0.00868606	0.149145	0.011424	0.152585	0.0134261	0.113298	0.0245649	0.119395	0.0191428	0.113589	0.022221	0.164606	0.0283193	1.65011e-05
S085	0.0667047	0.0074682	0.0326125	0.00268776	0.0694271	0.00191175	0.0292078	0.00365221	0.0670206	0.0123971	0.0424024	0.00685833	0.060636	0.010895	0.0621178	0.00973557	0.032749	0.00937482	0.0831846	0.00597024	1.67113e-05
S47	0.022164	0.00405675	0.0242644	0.0112841	0.0419669	0.00852549	0.0242908	0.0065389	0.0419051	0.0104441	0.0161361	0.00268814	0.020897	0.00240773	0.0307042	0.00595599	0.0223681	0.0100395	0.040451	0.00558117	0.0197425
Salegentibacter	0	0	0.00686502	0.00159485	0	0	0	0	0	0	0	0	0	0	0	0	0	0	0	0	2.48638e-09
Sandaracinobacter	0	0	0.00310485	0.00254509	0.000802575	0.00113501	0	0	0	0	0.0021502	0.00216943	0.00115245	0.000833619	0.000491186	0.000694641	0.000425523	0.00060178	0	0	0.229012
Saprospiraceae	0.690469	0.0428763	1.15405	0.0639197	0.669885	0.0705467	0.710346	0.0382991	0.792937	0.0536814	0.975181	0.0377949	0.55269	0.0114626	1.21279	0.0890892	1.43864	0.0249734	0.424304	0.0396075	6.43518e-12
Saprospirales	0.0963438	0.020152	0.0522742	0.00220474	0.0430728	0.00436466	0.0595241	0.0113259	0.0333748	0.00548573	0.0387896	0.00918897	0.0263764	0.00752824	0.0819074	0.0058225	0.0791454	0.0180584	0.0401286	0.00146665	4.01216e-05
SBR1031	0.00436407	0.000931739	0.00207801	0.00293875	0.00793797	0.00460537	0.0154837	0.00475304	0.00550741	0.00666955	0.0029919	0.00423118	0.00259171	0.00366524	0.00913122	0.00823434	0.00498794	0.0040252	0.0069863	0.00503266	0.329606
SBR1093	0.0118976	0.00280291	0.00567195	0.00441957	0.0120607	0.00544781	0.00843551	0.00645484	0.0123081	0.00398841	0.00266	0.00376181	0.00981683	0.00318312	0.0097537	0.00258163	0.00413103	0.00175034	0.0149956	0.00453442	0.160071
SC-I-84	0.0513512	0.00526107	0.0678104	0.00625043	0.0309649	0.00194785	0.0388586	0.0070031	0.0413203	0.00577492	0.0604108	0.00874826	0.0945521	0.0178694	0.0261691	0.0105663	0.0792109	0.0158048	0.083114	0.00996183	2.36317e-05
SC3	0	0	0	0	0	0	0.00174755	0.00247141	0.00100769	0.00142509	0	0	0	0	0	0	0	0	0.002717	0.0019801	0.240702
Sediment-1	0.00935631	0.00273894	0.00749012	0.00234925	0.0109256	0.00438595	0.00141935	0.00200726	0.007794	0.00572821	0.006162	0.00129006	0.00973333	0.00356663	0.00307069	0.00241265	0.0100233	0.00380665	0.0106965	0.00287811	0.15242
Sediment-4	0	0	0	0	0.00257852	0.00188876	0.00116503	0.00164761	0.00100769	0.00142509	0.00119676	0.00169247	0.00100905	0.00142701	0.00147356	0.00208392	0.000851046	0.00120356	0.00116282	0.00164447	0.86917
Sedimentibacter	0.00412307	0.000377434	0.00722438	0.00525043	0.0152239	0.000797484	0.0160463	0.00340082	0.00997759	0.00417499	0.00860048	0.00361237	0.0120566	0.0032243	0.0104158	0.0031284	0.0174226	0.0019945	0.0102697	0.00259856	0.0193047
Sediminibacterium	0.00197707	0.00279599	0	0	0	0	0.0038666	0.00102518	0.00261468	0.00191532	0.00897735	0.00485716	0.00166617	0.00235632	0	0	0	0	0.00497554	0.00059926	0.0090503
SHA-109	0.00455145	0.00407342	0.00284501	0.00223301	0.00416337	0.002953	0.00094623	0.00133817	0.00108647	0.0015365	0.00119676	0.00169247	0.00547545	0.0043327	0.00340329	0.00271171	0.00680335	0.00165484	0.00222499	0.00314661	0.498949
SHA-114	0.0176765	0.00706715	0.00207801	0.00293875	0.016076	0.00460998	0.0125434	0.00111912	0.0116156	0.00284429	0.0107725	0.00327047	0.00728502	0.00170249	0.00719784	0.00252031	0.0127557	0.00226776	0.00956347	0.000660925	0.0149047
SHA-124	0.00131804	0.001864	0	0	0.00149051	0.0021079	0.00116503	0.00164761	0	0	0.00297009	0.00221571	0.00460981	0.00333447	0.00217376	0.00155825	0.00194046	0.00140283	0	0	0.310282
SHA-20	0.0740609	0.0093973	0.0342403	0.0109626	0.0728303	0.0225622	0.0623665	0.0117552	0.0306192	0.0104253	0.0578951	0.00862048	0.0534487	0.018483	0.0557452	0.0150624	0.064973	0.0016883	0.058607	0.0120419	0.0760491
SHA-26	0.00418476	0.00324497	0.00257927	0.00192437	0.0041162	0.00309206	0.00175534	0.00248243	0.00539526	0.00217321	0	0	0.0023049	0.00166724	0.00434752	0.00311651	0.00127657	0.00180534	0.00232939	0.00190348	0.518397
SHA-31	0.10484	0.013816	0.0567079	0.0108211	0.0998008	0.00479954	0.0908512	0.0044823	0.0833581	0.0073358	0.0900576	0.00256342	0.074909	0.00552315	0.0821232	0.00762076	0.0700655	0.00251428	0.0715398	0.00551372	0.000189738
SHD-231	0.0158024	0.00286375	0.0185171	0.00446809	0.0119801	0.00660936	0.00831572	0.00200425	0.00965633	0.00372676	0.0116259	0.00447057	0.0152871	0.00706266	0.0157884	0.00782395	0.0125685	0.000763779	0.00377541	0.00279454	0.218443
Shimazuella	0.00241785	0.00171362	0.00544252	0.00192369	0.00538632	0.00401383	0.00175534	0.00248243	0.0187838	0.00461928	0.000886666	0.00125394	0.0102796	0.0025315	0.0044711	0.00189914	0.00552972	0.00204143	0.0127035	0.00429098	0.000301963
Silanimonas	0.00131804	0.001864	0.00648152	0.00327765	0	0	0.00094623	0.00133817	0.011877	0.00436491	0	0	0.00100905	0.00142701	0	0	0.00413103	0.00175034	0	0	0.000252694
Sinobacteraceae	0.0971457	0.00455632	0.181359	0.00869361	0.0821799	0.0141034	0.118803	0.0180351	0.124221	0.0212226	0.170063	0.00693311	0.18399	0.0193596	0.127717	0.0220876	0.173332	0.0160268	0.140761	0.0158239	3.15245e-05
Siphonobacter	0	0	0	0	0	0	0.00575127	0.00406777	0	0	0	0	0	0	0	0	0	0	0	0	0.00916087
SJA-101	0.0104538	0.00264354	0.00206585	0.00146085	0.0032103	0.00454005	0.00692669	0.00133805	0.00110315	0.00156009	0.00729229	0.00331602	0.00100905	0.00142701	0.00364732	0.00300833	0.00388679	0.000862336	0.00684835	0.00173757	0.0236127
SJA-15	1.23781	0.0975522	0.999076	0.045053	1.25001	0.0385343	1.19579	0.0307226	1.00166	0.0980167	1.05825	0.0622203	1.05324	0.0607509	1.32912	0.150027	1.0527	0.00650642	0.994771	0.0947333	0.003445
SJA-28	0.28527	0.0228828	0.109595	0.0107076	0.387244	0.0389218	0.224018	0.00720529	0.128405	0.0162162	0.173732	0.0164831	0.151749	0.00699568	0.161871	0.0207643	0.167525	0.0144889	0.168902	0.017356	2.43577e-09
SJA-36	0.000774338	0.00109508	0.00102684	0.00145217	0	0	0	0	0	0	0	0	0.00194379	0.00274893	0.00110595	0.00156405	0.00248517	0.00200196	0	0	0.550291
SJA-4	0.00430008	0.00307	0.0108546	0.0024783	0.0108491	0.00243737	0.00094623	0.00133817	0.0103943	0.00685737	0.00385676	0.00326326	0.00761358	0.000117772	0.00245593	0.00347321	0	0	0.000775212	0.00109632	0.0087086
SJA-88	0.0037359	0.000193144	0.001039	0.00146937	0	0	0.00233007	0.00329521	0.00100769	0.00142509	0.00682715	0.00271811	0.00259171	0.00366524	0.00356188	0.00301283	0.00431231	0.0014641	0	0	0.135522
Skermanella	0.0138769	0.00503866	0.01302	0.00825793	0.0182927	0.00522218	0.00902063	0.00728146	0.0331323	0.00474297	0.0294686	0.00201321	0.0495834	0.00541216	0.0289217	0.00170865	0.0208985	0.0047614	0.0372757	0.0149716	0.000558294
SM1D11	0.000774338	0.00109508	0.00491085	0.00130082	0	0	0	0	0.00211084	0.00149716	0.00239352	0.00338495	0.0170877	0.00735905	0.0088377	0.00261358	0.0069284	0.00273929	0.0030002	0.00276648	0.00106441
SM2F11	0.00903084	0.00248736	0.00284501	0.00223301	0.0118428	0.00107956	0.00587106	0.00168034	0.00532483	0.0040852	0.0105174	0.0019765	0.00296202	0.00214301	0.00479141	0.00407197	0.00485115	0.00350706	0.00310085	0.00438526	0.0745509
Smithella	0.00116151	0.00164262	0	0	0.00108801	0.00153868	0	0	0.00110315	0.00156009	0	0	0	0	0	0	0.00108941	0.00154066	0.000775212	0.00109632	0.823433
Solibacillus	0.00188452	0.00266511	0	0	0.00259882	0.00198439	0.00175534	0.00248243	0.00479596	0.000187333	0	0	0.00619247	0.00673139	0.00119139	0.00168488	0	0	0.00148333	0.00209774	0.384819
Solibacteraceae	0.0634837	0.0144682	0.00881919	0.00410746	0.0282424	0.00623521	0.0744715	0.0042788	0.00954418	0.000956297	0.0553583	0.00637546	0.0199061	0.00793554	0.037465	0.0017205	0.0311031	0.00800477	0.0554858	0.00868921	3.22053e-07
Solibacterales	0.732125	0.0261608	0.52641	0.0543081	0.483914	0.034623	0.565935	0.0582663	0.420147	0.0220072	0.648754	0.0357958	0.501321	0.027549	0.523648	0.0375741	0.655719	0.0371535	0.602203	0.0214023	8.83972e-06
Solibacteres	0.227666	0.0162804	0.115422	0.0180025	0.123199	0.0183577	0.161147	0.0223973	0.132621	0.0111021	0.171139	0.0106518	0.136285	0.0155502	0.137042	0.0106631	0.196213	0.0382335	0.182108	0.00869895	0.000331826
Solirubrobacteraceae	0.0261639	0.00922842	0.0182392	0.000813435	0.0191986	0.00544965	0.0179362	0.000934487	0.03555	0.0090496	0.0202147	0.00120769	0.0408082	0.00654278	0.0162513	0.00161346	0.0236871	0.00301565	0.0363177	0.00246555	0.000929448
Solirubrobacterales	0.481707	0.042762	0.262796	0.0196645	0.332668	0.0462526	0.332177	0.0103235	0.556276	0.0243787	0.345369	0.0384671	0.422136	0.0259477	0.313498	0.0265102	0.407591	0.0234422	0.456173	0.0142757	4.88367e-07
Sorangium	0.00125634	0.00177674	0	0	0.00108801	0.00153868	0	0	0.00151153	0.00213763	0	0	0.00100905	0.00142701	0	0	0	0	0.00116282	0.00164447	0.824544
Sphingobacteriaceae	0.0234408	0.00725553	0.0134521	0.00193091	0.00789737	0.00271624	0.058538	0.0136942	0.0149084	0.00277753	0.00684866	0.00519204	0.0140655	0.00291165	0.0114126	0.00488263	0.0163273	0.003486	0.0241398	0.00325173	6.40691e-06
Sphingobacteriales	0.161632	0.0125917	0.148707	0.0128627	0.122228	0.00931527	0.118782	0.00290743	0.0965163	0.00984054	0.134466	0.0102627	0.0370864	0.0112899	0.160876	0.0296363	0.1102	0.0191799	0.0986722	0.00460536	4.81135e-06
Sphingobacterium	0.0208953	0.00833776	0.00376625	0.00337158	0.00349573	0.0029534	0.00925416	0.00359571	0	0	0.00119676	0.00169247	0	0	0.00178709	0.00252732	0	0	0.00420221	0.00238694	0.000408898
Sphingomonadaceae	1.04233	0.0709481	0.569695	0.044679	0.735634	0.0418624	0.773083	0.0190531	0.815102	0.0137907	0.974383	0.0662271	0.889029	0.0264505	0.674962	0.0383353	0.643842	0.0927817	1.03582	0.118708	3.51272e-06
Sphingomonadales	0.08865	0.0304891	0.0913684	0.0136371	0.0632113	0.0065691	0.0647188	0.0191892	0.0419817	0.00133477	0.0294474	0.0135755	0.0328477	0.0133064	0.0816556	0.00469458	0.0804157	0.00957593	0.0560428	0.00733721	0.00294191
Spirobacillales	0	0	0.00636358	0.00899946	0	0	0	0	0.00100769	0.00142509	0	0	0.00798389	0.00352677	0.00196474	0.00277857	0.00109528	0.00154897	0.000387606	0.000548158	0.234569
Spirochaeta	0.00364106	0.0028537	0	0	0.00448941	0.00193651	0	0	0	0	0.00341342	0.00271773	0.00129586	0.00183262	0.0102953	0.0073398	0.000851046	0.00120356	0.00310085	0.00438526	0.118759
Spirochaetaceae	0.0346589	0.00267398	0.0319449	0.00390675	0.0329547	0.00900355	0.0296757	0.00133796	0.0427242	0.00503794	0.0350436	0.00625588	0.0565767	0.0122206	0.029223	0.00333564	0.0335233	0.00365676	0.0258392	0.0071644	0.0108322
Spirochaetales	0.093999	0.0141775	0.0448231	0.0153318	0.0770097	0.00580776	0.0800986	0.00235934	0.0671746	0.014076	0.0751518	0.0066907	0.0980184	0.00494777	0.118355	0.00800323	0.0624153	0.0135334	0.0512052	0.00375177	4.60905e-05
Spirulina	0	0	0	0	0	0	0	0	0	0	0	0	0	0	0.00110595	0.00156405	0	0	0.0107598	0.00405013	1.1506e-05
Sporomusa	0.00286672	0.00204666	0.00205368	0.00290435	0.00217602	0.00307735	0.00094623	0.00133817	0.00545134	0.00439412	0	0	0.00100905	0.00142701	0.00348873	0.0029208	0.00237185	0.00169179	0.00310649	0.00290811	0.717514
SR1	0.00652044	0.00369133	0.00647544	0.00206164	0.0143311	0.00975791	0.0106787	0.00163766	0.00218962	0.00154843	0.00549715	0.00337596	0.00317974	0.00225617	0.00996272	0.00305926	0.00419606	0.00316957	0.00155418	0.00219795	0.109761
Steroidobacter	0.0530051	0.00975903	0.0663577	0.0113388	0.0607019	0.00993491	0.0378595	0.00802397	0.106038	0.0128188	0.0584382	0.0142631	0.0643844	0.00447345	0.0393138	0.00279607	0.0487137	0.00699361	0.0800784	0.0108196	0.000114974
Stramenopiles	0.0960517	0.01212	0.136892	0.0263491	0.0593131	0.00548735	0.0721962	0.0222013	0.0849651	0.00830445	0.601879	0.0419161	0.073128	0.0125924	0.0964416	0.010065	0.0894679	0.0167399	0.15189	0.0151848	5.8153e-14
Streptomyces	0.0314462	0.00364618	0.123774	0.0279279	0.0512783	0.00572774	0.0247362	0.00862996	0.13057	0.013977	0.0281832	0.00479312	0.127996	0.010485	0.056324	0.00592971	0.0383664	0.0044811	0.118045	0.0273779	2.3173e-07
Streptomycetaceae	0.0101923	0.0011821	0.0264965	0.00552206	0.0104962	0.000733408	0.00948335	0.00278998	0.0353234	0.0100926	0.00489847	0.00381635	0.0586495	0.0115183	0.00977735	0.00106157	0.0138392	0.00284621	0.0296519	0.00789488	1.93994e-06
Streptophyta	0.120019	0.0391425	0.0793974	0.0485073	0.0223575	0.0285149	0.0829253	0.0589204	0.00110315	0.00156009	0.0795606	0.0197094	0.00447559	0.000455866	0.0572755	0.0234985	0.0062469	0.00443144	0.0195183	0.00268704	0.0111833
Streptosporangiaceae	0.00747179	0.000386287	0.0125309	0.003577	0.0119305	0.00694471	0.011829	0.00778986	0.0308078	0.00334709	0.0156592	0.00639504	0.0214107	0.00487758	0.0125232	0.000605485	0.0100745	0.00214057	0.0248871	0.00739431	0.00677476
Sulfuricurvum	1.18857	0.0549085	3.52678	0.311963	1.53682	0.128557	1.08089	0.0239676	3.95263	0.229149	1.34713	0.225047	3.5698	0.16023	2.85059	0.142654	3.46919	0.0834303	3.39002	0.132276	1.44168e-12
Sulfuritalea	0	0	0	0	0	0	0	0	0	0	0.00720371	0.0017104	0	0	0.000491186	0.000694641	0	0	0	0	1.25229e-08
Sulfurospirillum	0.00669745	0.00145843	0.0113863	0.000766677	0.023553	0.00970205	0.0268777	0.00680411	0.0234783	0.00754439	0.0152162	0.00517069	0.0382349	0.0106441	0.0113936	0.0025635	0.00668123	0.00249704	0.00303375	0.00214676	0.000471536
Sva0725	0.104597	0.00600432	0.0430715	0.00158601	0.0412968	0.00345267	0.0574642	0.00442214	0.0609542	0.0110144	0.0802167	0.00485617	0.0559611	0.00268755	0.0457192	0.00850603	0.0568923	0.00474911	0.105705	0.0272913	2.75442e-05
Symbiobacterium	0.00621545	0.00177186	0.00463903	0.00377295	0.00557742	0.00185773	0.00529114	0.00380375	0.0238927	0.00128319	0.0048102	0.00380712	0.0176481	0.00653767	0.0122219	0.00402013	0.00163412	0.002311	0.0176157	0.0059011	0.000320736
Synechococcophycideae	0.00544111	0.0017809	0.00272725	0.00385691	0.00416337	0.002953	0.00469564	0.0033206	0.0036701	0.00263248	0.00805715	0.000909142	0.00444304	0.00321451	0.0053299	0.00383166	0.0229406	0.00530113	0.002717	0.0019801	0.000409115
Synechococcus	0.00396653	0.00332222	0.00361827	0.00264191	0.00725903	0.00235112	0.00525304	0.00377997	0.00641129	0.0027348	0	0	0.00598916	0.00223309	0.00957604	0.00469766	0.0108035	0.00299492	0.00349221	0.00251372	0.0886309
Syntrophaceae	0.037256	0.00538413	0.0954819	0.0125967	0.0663654	0.0133507	0.0514733	0.00206848	0.075995	0.0132516	0.0512912	0.0109311	0.114699	0.00511756	0.0695855	0.00143453	0.09838	0.00604563	0.0366289	0.00616353	4.99905e-07
Syntrophobacter	0.717276	0.0789457	0.531253	0.0593948	1.01844	0.06835	0.799374	0.0655599	0.518799	0.0128297	0.674103	0.0115026	0.875847	0.0520892	0.348219	0.0175261	0.842292	0.0636935	0.890902	0.0618558	2.03277e-08
Syntrophobacteraceae	1.08534	0.0864627	0.974822	0.132423	1.43	0.0805733	1.05712	0.123517	1.10396	0.0396398	1.00302	0.0727294	1.54149	0.0164663	0.778687	0.0596893	1.46509	0.0895312	1.42667	0.0797525	4.92113e-07
Syntrophobacterales	0.00962587	0.00492403	0.0234216	0.0135833	0.0227325	0.00799259	0.0119912	0.00479147	0.0191361	0.000661629	0.0136755	0.00969029	0.0201566	0.00924667	0.0177553	0.00936566	0.00838711	0.0057035	0.0122469	0.0012479	0.532343
Syntrophomonas	0.000774338	0.00109508	0	0	0.00579538	0.00466536	0.00892336	0.00393976	0.00100769	0.00142509	0.00303686	0.00219643	0.00862263	0.00139926	0.00257951	0.00187873	0.00570806	0.00237597	0	0	0.00794066
Syntrophorhabdaceae	0.02521	0.00475827	0.0501236	0.014308	0.065576	0.00242653	0.0359818	0.00314323	0.0604731	0.00734352	0.0253796	0.00745215	0.0722115	0.0134428	0.0449404	0.00637218	0.0472186	0.0123256	0.048395	0.00913285	0.000924046
Tepidibacter	0.0342432	0.00721318	0.0201327	0.00900305	0.0518678	0.0147851	0.0572506	0.00884126	0.0407209	0.0119579	0.0493061	0.0113299	0.0359663	0.00770725	0.0347047	0.00813517	0.0212414	0.00462424	0.0700956	0.0115372	0.00282613
TG3-1	0.00131804	0.001864	0	0	0.00257852	0.00188876	0	0	0	0	0	0	0	0	0.00147356	0.00208392	0	0	0	0	0.261824
Thalassobacillus	0	0	0.00102684	0.00145217	0	0	0	0	0.00108647	0.0015365	0	0	0.00166617	0.00235632	0.00217376	0.00155825	0	0	0.000775212	0.00109632	0.555521
Thermoactinomyces	0.00723079	0.00111896	0.00205368	0.00290435	0.00682966	0.00202802	0.00809692	0.00217963	0.0149872	0.00250451	0.00177333	0.00250787	0.0210821	0.00402166	0.00561977	0.00248664	0.00170209	0.00240712	0.00691733	0.0019907	1.23733e-05
Thermoactinomycetaceae	0.0198923	0.00552144	0.0491719	0.0210956	0.0523215	0.015073	0.0240139	0.0116448	0.180495	0.0215437	0.0131442	0.00187748	0.0896043	0.0029618	0.0744175	0.0124265	0.0249322	0.010163	0.0805517	0.0136388	1.98837e-08
Thermobaculaceae	0.00116151	0.00164262	0	0	0.00208168	0.0014765	0.00270157	0.00215203	0	0	0.00133	0.0018809	0.00280943	0.00200438	0.00438566	0.00161148	0.00430938	0.00197997	0	0	0.0746616
Thermodesulfovibrionaceae	0.10681	0.0141697	0.073663	0.0143201	0.0918538	0.00658175	0.0986938	0.00667508	0.0931408	0.0146993	0.0526094	0.012665	0.0482822	0.0158625	0.0716121	0.00163675	0.0813389	0.0255571	0.101952	0.00956733	0.00584813
Thermoleophilia	0.0356742	0.00270204	0.0263422	0.00869505	0.0366635	0.00583209	0.0313269	0.00655746	0.0531033	0.0167398	0.0377808	0.000478977	0.0597887	0.00269511	0.0517752	0.00223621	0.0374012	0.00497731	0.0400577	0.00317141	0.00490429
Thermomicrobia	0.0147334	0.00266073	0.0178313	0.00384843	0.0157386	0.00696527	0.0150011	0.00802573	0.0243094	0.00418907	0.0110823	0.00454881	0.0215357	0.00336407	0.0145733	0.00333126	0.0126994	0.0050304	0.0287892	0.0087281	0.112836
Thermomonas	0.0126226	0.00906977	0.00205368	0.00290435	0.00907315	0.00470822	0.016667	0.00449934	0.00110315	0.00156009	0.0166241	0.00634072	0.0192306	0.0144934	0.00483871	0.00342266	0.00583899	0.00422519	0.0148912	0.00241106	0.117897
Thermomonosporaceae	0.00761796	0.00149953	0.00308052	0.00435652	0.00149051	0.0021079	0.00467571	0.00437998	0.0127665	0.00347952	0.00379029	0.00101444	0.0109601	0.0054455	0.0044711	0.00189914	0.00127657	0.00180534	0.00840066	0.00102159	0.0236186
Thiobacillus	0.0143258	0.00478158	0.0384327	0.00838684	0.0216129	0.0069491	0.00855705	0.00508514	0.027859	0.00870504	0.0388225	0.000478955	0.0249839	0.0089905	0.0388181	0.00798643	0.0408772	0.00608092	0.0216483	0.0128456	0.00591079
Thiobacterales	0.0462024	0.00205017	0.167931	0.0190601	0.0625341	0.0123628	0.0298434	0.0135214	0.0884821	0.016061	0.132858	0.0277126	0.0874021	0.0201632	0.436503	0.051372	0.373196	0.030937	0.0620453	0.00778399	1.57533e-11
Thiothrix	0.0249281	0.00386902	0	0	0.00160515	0.00227002	0.0202767	0.00316811	0	0	0	0	0	0	0.0022119	0.0031281	0.00248517	0.00200196	0	0	1.62467e-09
Thiovirga	0.0301464	0.00799299	0.102359	0.00752342	0.00416337	0.002953	0.0255427	0.0105246	0.0676267	0.0147315	0.00707047	0.00261782	0.0859392	0.0213688	0.0101404	0.00343314	0.0413925	0.0107725	0	0	4.9799e-08
TK10	0.000387169	0.00054754	0	0	0	0	0.00116503	0.00164761	0.00108647	0.0015365	0	0	0	0	0	0	0.00109528	0.00154897	0.00233127	0.00329692	0.749393
TK17	0.000774338	0.00109508	0	0	0	0	0	0	0.00315792	0.00119075	0	0	0.00151357	0.00214051	0	0	0	0	0.000387606	0.000548158	0.0392138
TM7	0.00430237	0.00388998	0	0	0.000993675	0.00140527	0	0	0.00463006	0.00441935	0	0	0	0	0	0	0	0	0.00232939	0.00190348	0.191269
TM7-1	0.496447	0.0392316	0.0569313	0.00611079	0.0972378	0.0117235	0.551659	0.00830289	0.0463299	0.00240528	0.16622	0.0287825	0.081061	0.0137452	0.205469	0.0161139	0.0723437	0.0122105	0.144225	0.0124184	2.43218e-15
TM7-3	0.0155409	0.00233681	0.0134521	0.00193091	0.00257852	0.00188876	0.0139351	0.00440621	0.00741898	0.00296211	0.00922067	0.00183056	0.00591486	0.0028077	0.045691	0.00995787	0.0182707	0.0036409	0.00155418	0.00219795	4.4619e-07
Tolumonas	0.00463592	0.00163939	0.00309269	0.0025153	0.0390372	0.01455	0.072026	0.0224063	0.0356575	0.00253667	0.0407945	0.00839363	0.0252851	0.0110176	0.041846	0.00919631	0.0418181	0.0110172	0	0	8.7382e-05
Trachelomonas	0.00391291	0.00276731	0	0	0.000993675	0.00140527	0.00116763	0.000825645	0.00319731	0.000124889	0.018598	0.0146645	0.00598916	0.00223309	0.00157807	0.0012122	0.00304161	0.00270503	0.00374375	0.00376817	0.0887874
Treponema	0.0837303	0.00545109	0.117593	0.00843617	0.110989	0.00638937	0.1938	0.00650988	0.0672117	0.00912922	0.156432	0.007124	0.117162	0.00931369	0.178936	0.0121261	0.236192	0.0279445	0.0490586	0.00858577	2.4461e-10
TSBW08	0.00603843	0.0011831	0.00257927	0.00192437	0.00149051	0.0021079	0.00328149	0.000313171	0	0	0	0	0.00151357	0.00214051	0.00270309	0.00284511	0.00862462	0.00292821	0.00490468	0.00368986	0.0201404
TSCOR003-O20	0.0132052	0.0040114	0.00492302	0.00134114	0.017852	0.00643936	0.0243802	0.0126114	0.0172245	0.00516191	0.00638352	0.00491912	0.0110018	0.00617145	0.0137763	0.00249249	0.00947567	0.00413176	0.0107617	0.00303817	0.132511
Turneriella	0.00188452	0.00266511	0.001039	0.00146937	0.00108801	0.00153868	0	0	0.00110315	0.00156009	0	0	0	0	0.00178709	0.00252732	0.00382175	0.00278095	0.000775212	0.00109632	0.569556
VC38	0.00754589	0.00616439	0.00155851	0.00220406	0.000993675	0.00140527	0.00502904	0.00263676	0	0	0.00416685	0.00304274	0.00100905	0.00142701	0.00680658	0.00542341	0.00108941	0.00154066	0.00303751	0.0021496	0.298491
Veillonellaceae	0.0120334	0.00528027	0.014497	0.00531689	0.0395885	0.0180881	0.0335224	0.00857722	0.0276499	0.00230726	0.0129889	0.00660382	0.029066	0.00741837	0.0272314	0.00592043	0.0281845	0.00573181	0.00581785	0.00528542	0.0139834
Verrucomicrobia	0	0	0	0	0.00593032	0.00423614	0.00117023	0.00165495	0	0	0.000886666	0.00125394	0	0	0.00266495	0.00191583	0	0	0.00465503	0.00379775	0.0768043
Verrucomicrobiaceae	0.0428537	0.00168352	0.105675	0.00332452	0.0420075	0.00547575	0.0377016	0.0090324	0.0628119	0.00121803	0.0709172	0.0159463	0.0964263	0.0102719	0.102865	0.0105873	0.155681	0.00233456	0.0367706	0.004389	2.66972e-10
Verrucomicrobium	0.0110615	0.00214237	0.0310844	0.00719744	0.00971392	0.0016746	0.0111293	0.00459167	0.0101889	0.00663853	0.0128556	0.00548903	0.00591486	0.0028077	0.0138145	0.00586938	0.0174729	0.00889213	0.00691545	0.00198182	0.0137169
Vibrio	0.00944078	0.00454176	0	0	0	0	0.00094623	0.00133817	0	0	0	0	0	0	0	0	0.00108941	0.00154066	0	0	0.000422448
Virgisporangium	0.00910291	0.00814683	0.0117698	0.00179249	0.00969362	0.00179306	0.00950848	0.00314203	0.0164593	0.00241966	0.0053418	0.00434387	0.0140839	0.00420174	0.00847009	0.00404234	0.00577102	0.00304462	0.0211769	0.00883893	0.11135
Vogesella	0.00341043	0.00331884	0	0	0	0	0.00400372	0.00349523	0.00486639	0.00354988	0	0	0.00252262	0.00356752	0.00119139	0.00168488	0.00217883	0.00308133	0	0	0.442579
WCHB1-50	0.0179565	0.00340106	0.0172125	0.00821278	0.0108963	0.00365284	0.0112742	0.00583645	0.0131832	0.00489524	0.0161693	0.00283917	0.0108766	0.00775094	0.0144148	0.00389903	0.0264824	0.00690504	0.025133	0.00513412	0.120861
WCHD3-30	0.105383	0.0217735	0.0470372	0.017836	0.0839587	0.0294714	0.10306	0.015295	0.0613269	0.0106548	0.14557	0.0129612	0.0473608	0.0153658	0.0741701	0.0179102	0.0788538	0.0118372	0.0802347	0.0197951	0.00190661
WD2101	0.0616323	0.0164903	0.0712442	0.00999617	0.0447657	0.00643155	0.0562541	0.0173574	0.0565727	0.00921506	0.0546032	0.0123069	0.054668	0.0320398	0.0400949	0.00663137	0.0690332	0.0055092	0.0631912	0.0172337	0.653308
WH1-8	0.00920786	0.00342761	0.00206585	0.00146085	0.00208168	0.0014765	0	0	0.00370115	0.000589692	0.0216779	0.00363057	0	0	0.00626496	0.00445321	0.00971404	0.00252949	0.00193803	0.00274079	4.4923e-06
WMSP1	0.00164351	0.001576	0.001039	0.00146937	0.00198735	0.00281054	0	0	0.00428377	0.00158472	0.00133	0.0018809	0.0067713	0.00480137	0.00217376	0.00155825	0.00108941	0.00154066	0.00504639	0.00384546	0.268687
Wolbachia	0	0	0	0	0	0	0	0	0.0481173	0.0115968	0	0	0	0	0	0	0	0	0	0	4.35495e-09
WPS-2	0.0254945	0.00730592	0.0148807	0.00160273	0.0211363	0.0034643	0.0215762	0.00293351	0.0171101	0.00991969	0.016613	0.00507365	0.0138205	0.00555605	0.0198064	0.00507559	0.0229494	0.00128768	0.0253064	0.00534935	0.404813
WS4	0.00131804	0.001864	0	0	0.00108801	0.00153868	0	0	0	0	0.00133	0.0018809	0	0	0	0	0.00170209	0.00240712	0	0	0.746065
WS5	0.00726164	0.00257145	0	0	0.00486918	0.00399778	0.00667498	0.00185815	0.00211084	0.00149716	0.00410038	0.00301891	0.00201809	0.00285401	0.000982371	0.00138928	0.00249397	0.0020126	0.00225854	0.00181732	0.115143
Xanthomonadaceae	0.10242	0.00660501	0.114488	0.00209647	0.068044	0.0146863	0.105494	0.0223702	0.11338	0.00875012	0.14066	0.016188	0.172854	0.0118189	0.0867246	0.0144701	0.144772	0.00887781	0.0827524	0.0101266	9.46249e-06
Xanthomonadales	0.00591275	0.00171484	0.00336451	0.00160316	0.0034014	0.00296379	0.00528335	0.00146428	0.00315792	0.00119075	0.000886666	0.00125394	0.00710906	0.00075439	0.00372818	0.00139121	0.00466986	0.0024934	0.00465879	0.00380696	0.309402
Xanthomonas	0.0022077	0.00190373	0	0	0	0	0.000473115	0.000669086	0	0	0	0	0.00259171	0.00366524	0	0	0	0	0	0	0.431379
Xenococcaceae	0.00755397	0.00547033	0.00567804	0.00405832	0	0	0.00189246	0.00267634	0.00646505	0.00358384	0.00356847	0.00252343	0.00201809	0.00285401	0.0222846	0.00887011	0.00813113	0.00234018	0	0	0.0025374
YLA114	0.259451	0.0136759	0.12203	0.0570356	0.210608	0.0366688	0.254459	0.0181355	0.129527	0.0240473	0.197559	0.0333875	0.143552	0.0862085	0.147628	0.0226064	0.164216	0.0123691	0.146875	0.0198259	0.0218179
YS2	0	0	0	0	0	0	0.00517915	0.0037127	0	0	0	0	0.00166617	0.00235632	0	0	0	0	0	0	0.038488
ZB2	0.0149436	0.000772575	0.001039	0.00146937	0.00560671	0.00489386	0.00233007	0.00329521	0.0130007	0.0081714	0.004832	0.000605123	0	0	0.00805205	0.0019561	0.0027294	0.00203969	0.00381272	0.0010551	0.00606559
ZB3	0	0	0.001039	0.00146937	0.00160515	0.00227002	0	0	0.0059385	0.00218245	0.000886666	0.00125394	0	0	0.000982371	0.00138928	0.000851046	0.00120356	0	0	0.0126057
zEL20	0	0	0	0	0.00108801	0.00153868	0	0	0	0	0	0	0.00100905	0.00142701	0.00208832	0.0014844	0.00108941	0.00154066	0.000775212	0.00109632	0.508985
